# Supplementary material for: Work performance of middle-aged and elderly employees in hotel industry: the moderating effects of organizational support and age discrimination
Source: Front Psychol. 2025 Apr 28;16:1377368. doi: 10.3389/fpsyg.2025.1377368 (PMC12038056; doi:10.3389/fpsyg.2025.1377368)
Supplement: Supplementary file 3 [file Data_Sheet_1.zip]

Archive with 5 entries (4 files):
- Raw Data/Data analysis.sav
- Raw Data/Data output.AmosOutput
- Raw Data/Data output.spv
- Raw Data/Source data.xlsx
- Raw Data/
