# Supplementary material for: Work performance of middle-aged and elderly employees in hotel industry: the moderating effects of organizational support and age discrimination
Source: Front Psychol. 2025 Apr 28;16:1377368. doi: 10.3389/fpsyg.2025.1377368 (PMC12038056; doi:10.3389/fpsyg.2025.1377368)
Supplement: Supplementary file 3 [file Data_Sheet_1.zip › Raw Data/Source data.xlsx]

## Sheet: Source data
HR1	HR2	HR3	HR4	HC	SR1	SR2	SR3	SC	MR1	MR2	MR3	MR4	MR5	MR6	MR7	MR8	MR9	MR10	MR11	MR12	MR13	MR14	MR15	MR16	MR17	MR18	MR19	MR20	MR21	MR22	MR23	MR24	PC	JS1	JS2	JS3	JS4	JB	IS1	IS2	IS3	IS4	IR	PS1	PS2	PS3	PS4	Salary	JS
3	3	3	3	3	1	3	2	2	2	1	2	3	1	2	3	2	3	2	2	1	3	2	3	1	3	2	2	2	2	2	1	1	2	3	4	3	4	3.5	3	4	5	5	4.25	5	3	3	4	3.75	3.83333
4	5	4	5	4.5	5	3	3	3.66667	4	4	4	2	2	4	3	2	2	2	3	4	3	2	2	4	3	2	4	2	3	4	2	4	2.95833	4	3	4	2	3.25	2	2	3	2	2.25	3	2	3	3	2.75	2.75
4	4	5	5	4.5	4	4	5	4.33333	4	4	3	5	3	3	5	4	5	5	3	5	5	4	5	5	5	3	4	3	5	3	5	3	4.125	1	3	2	3	2.25	2	1	3	2	2	2	2	3	3	2.5	2.25
4	4	5	5	4.5	4	4	4	4	5	3	5	3	5	5	4	5	4	5	3	5	3	3	5	3	3	3	5	3	3	5	5	3	4	2	2	3	3	2.5	3	4	3	3	3.25	3	4	4	2	3.25	3
5	5	4	4	4.5	2	2	1	1.66667	3	1	2	2	3	3	3	2	1	2	1	1	3	2	3	3	3	3	3	1	1	2	3	1	2.16667	4	5	4	4	4.25	4	5	4	4	4.25	4	4	5	5	4.5	4.33333
4	4	5	4	4.25	4	2	4	3.33333	5	5	5	5	4	3	3	4	4	4	4	4	5	3	3	5	5	4	5	4	4	5	5	3	4.20833	5	3	4	3	3.75	3	3	3	3	3	3	3	4	4	3.5	3.41667
5	4	5	5	4.75	4	3	4	3.66667	2	2	2	2	3	4	4	4	4	4	3	2	3	2	4	3	4	4	3	2	2	2	4	4	3.04167	4	3	2	4	3.25	3	2	2	2	2.25	2	2	3	4	2.75	2.75
5	4	4	4	4.25	4	4	4	4	2	1	1	1	2	3	3	2	1	2	2	3	3	2	1	3	1	1	3	3	2	1	2	3	2	5	4	4	5	4.5	5	4	4	4	4.25	4	4	4	4	4	4.25
5	5	4	4	4.5	4	3	3	3.33333	5	4	4	5	4	4	5	3	3	5	4	3	5	4	4	3	4	5	5	3	5	5	5	3	4.16667	4	4	5	4	4.25	4	5	4	5	4.5	4	4	5	4	4.25	4.33333
5	4	5	4	4.5	3	2	2	2.33333	4	4	5	4	5	4	5	5	4	4	5	5	5	4	4	5	4	4	4	4	5	4	4	4	4.375	2	2	2	3	2.25	1	3	2	3	2.25	3	1	2	3	2.25	2.25
5	3	5	5	4.5	4	4	4	4	3	5	3	3	3	5	5	5	4	5	4	4	3	5	5	5	4	4	3	5	5	4	4	3	4.125	3	2	4	2	2.75	4	2	3	4	3.25	4	2	4	3	3.25	3.08333
5	5	3	5	4.5	4	4	2	3.33333	5	5	5	5	4	4	5	4	4	4	5	4	4	5	4	4	5	4	4	5	5	4	4	5	4.45833	5	4	3	5	4.25	4	5	5	4	4.5	4	5	4	3	4	4.25
2	3	2	3	2.5	2	2	3	2.33333	1	1	1	3	1	1	2	2	2	2	3	1	3	2	3	1	2	2	1	3	2	3	2	1	1.875	1	3	2	1	1.75	1	3	2	2	2	2	1	1	1	1.25	1.66667
3	2	4	2	2.75	5	5	4	4.66667	4	3	3	3	4	3	4	4	3	4	4	4	3	4	3	5	4	3	5	3	3	4	3	4	3.625	4	4	4	3	3.75	2	2	3	2	2.25	4	4	4	4	4	3.33333
3	3	3	2	2.75	4	4	2	3.33333	3	2	3	3	4	3	4	2	4	4	3	4	4	4	3	4	4	4	3	4	3	3	3	2	3.33333	4	4	4	4	4	4	4	5	5	4.5	4	4	4	4	4	4.16667
1	2	2	3	2	1	3	2	2	3	3	2	1	3	1	1	2	3	3	1	2	2	1	2	3	3	2	2	2	1	1	1	1	1.91667	1	2	1	1	1.25	3	3	2	1	2.25	3	1	3	2	2.25	1.91667
4	4	4	5	4.25	4	5	4	4.33333	2	2	3	4	3	3	3	4	4	3	4	3	4	4	2	2	2	2	4	3	4	3	4	4	3.16667	3	4	3	4	3.5	4	3	4	5	4	4	3	5	3	3.75	3.75
4	4	5	5	4.5	4	4	4	4	4	4	4	4	5	5	4	4	5	5	4	4	4	4	4	4	4	5	4	5	4	4	4	4	4.25	3	5	4	5	4.25	3	4	5	3	3.75	5	5	3	5	4.5	4.16667
4	5	4	5	4.5	5	4	4	4.33333	4	4	4	3	3	4	4	5	4	3	3	4	4	4	4	5	4	4	3	5	4	3	4	4	3.875	4	4	5	5	4.5	4	5	4	4	4.25	5	4	5	4	4.5	4.41667
2	3	3	1	2.25	1	3	3	2.33333	2	3	2	3	1	3	1	2	3	3	3	3	3	1	1	3	2	1	2	1	1	3	1	2	2.08333	4	4	4	4	4	4	5	4	4	4.25	5	5	5	5	5	4.41667
2	4	3	4	3.25	5	4	4	4.33333	4	3	3	4	5	5	5	3	5	3	3	3	3	4	3	3	3	4	5	5	4	3	3	5	3.79167	3	5	3	4	3.75	3	4	3	3	3.25	4	5	3	5	4.25	3.75
4	2	2	4	3	1	3	1	1.66667	3	3	2	1	2	1	3	1	3	2	2	3	2	3	3	3	2	1	1	3	1	3	1	3	2.16667	2	2	1	3	2	1	1	3	1	1.5	1	2	1	1	1.25	1.58333
4	2	4	2	3	3	3	1	2.33333	1	3	1	3	2	2	1	1	2	1	2	3	2	3	2	2	3	1	1	1	1	2	1	3	1.83333	2	3	1	1	1.75	2	2	3	2	2.25	1	3	1	1	1.5	1.83333
4	3	2	3	3	4	5	4	4.33333	5	4	5	5	5	5	3	4	3	4	4	3	3	3	5	5	5	3	5	3	5	3	3	5	4.08333	2	2	1	2	1.75	2	3	1	2	2	2	3	3	1	2.25	2
2	2	3	3	2.5	2	2	1	1.66667	1	3	3	1	1	3	1	2	1	2	3	3	3	2	3	2	3	2	3	3	3	3	2	2	2.29167	3	4	2	2	2.75	3	4	4	2	3.25	2	4	2	3	2.75	2.91667
2	3	3	3	2.75	5	4	4	4.33333	4	4	3	2	2	4	2	3	4	4	3	2	3	3	3	3	2	4	2	4	2	4	3	3	3.04167	4	4	5	5	4.5	5	4	4	5	4.5	4	4	4	4	4	4.33333
4	2	2	3	2.75	3	2	3	2.66667	1	1	3	1	3	3	3	2	2	1	3	2	2	3	2	3	3	1	1	2	1	3	2	1	2.04167	1	2	2	3	2	2	2	1	1	1.5	3	3	2	1	2.25	1.91667
2	2	3	3	2.5	1	1	3	1.66667	1	1	1	1	1	2	3	1	3	2	3	2	2	2	3	3	1	1	1	2	3	3	2	1	1.875	2	3	1	2	2	3	3	2	2	2.5	2	3	2	2	2.25	2.25
4	5	4	5	4.5	1	1	3	1.66667	3	2	2	2	2	2	2	1	3	1	1	1	2	2	3	3	1	1	1	2	1	1	1	1	1.70833	4	4	2	2	3	2	3	2	2	2.25	3	3	3	2	2.75	2.66667
5	5	5	5	5	5	4	5	4.66667	5	5	5	4	4	4	4	5	4	4	4	4	4	4	5	4	4	5	5	4	4	5	4	5	4.375	3	3	3	3	3	1	3	3	2	2.25	1	3	3	3	2.5	2.58333
4	5	4	4	4.25	5	5	5	5	5	4	4	4	5	4	4	5	4	4	5	4	4	5	4	5	5	5	4	4	5	4	5	4	4.41667	4	4	4	4	4	4	4	4	4	4	5	4	4	4	4.25	4.08333
4	4	4	4	4	3	1	2	2	5	4	3	3	3	3	3	3	5	3	4	5	5	5	5	3	4	3	3	4	3	4	4	4	3.79167	4	3	3	4	3.5	5	5	4	5	4.75	5	3	4	4	4	4.08333
5	4	3	4	4	2	3	2	2.33333	4	2	4	2	2	3	3	4	4	2	4	4	3	3	3	2	4	4	4	2	2	2	4	2	3.04167	3	3	2	1	2.25	1	2	3	3	2.25	3	1	1	2	1.75	2.08333
3	1	2	3	2.25	1	1	2	1.33333	1	3	2	3	3	2	1	1	1	2	1	3	2	1	1	3	1	2	1	2	3	2	1	3	1.875	2	1	1	2	1.5	3	1	2	1	1.75	2	3	2	3	2.5	1.91667
5	4	3	4	4	4	4	5	4.33333	1	1	2	3	2	1	2	3	3	2	2	2	1	3	3	1	1	2	2	3	3	2	1	1	1.95833	4	4	4	4	4	4	5	4	4	4.25	4	4	5	4	4.25	4.16667
3	4	3	3	3.25	3	4	5	4	5	3	3	3	5	3	4	3	4	5	5	5	3	4	3	4	5	5	5	5	3	5	5	3	4.08333	4	5	5	4	4.5	4	4	4	4	4	4	5	5	4	4.5	4.33333
2	4	3	3	3	1	3	1	1.66667	3	3	3	1	1	3	1	1	1	2	3	3	2	1	2	3	1	2	1	3	3	1	2	1	1.95833	2	1	3	3	2.25	1	2	1	3	1.75	2	3	1	2	2	2
2	2	4	3	2.75	2	1	2	1.66667	3	2	3	3	1	3	1	2	3	1	2	3	3	3	1	3	2	1	3	1	1	3	1	2	2.125	5	5	4	5	4.75	4	5	4	5	4.5	4	4	4	4	4	4.41667
3	3	3	2	2.75	2	3	2	2.33333	3	1	3	1	3	1	2	3	3	3	3	1	3	3	2	1	1	3	1	1	2	3	3	1	2.125	4	4	5	5	4.5	4	4	4	4	4	4	4	5	4	4.25	4.25
3	3	3	2	2.75	5	5	4	4.66667	3	3	1	2	1	1	1	1	3	3	1	2	3	1	2	1	2	2	3	3	3	1	3	3	2.04167	4	4	5	4	4.25	5	5	4	5	4.75	4	4	5	4	4.25	4.41667
1	2	2	2	1.75	4	4	5	4.33333	5	4	5	4	4	4	4	4	4	5	4	4	5	4	4	5	4	4	5	4	5	5	5	5	4.41667	4	4	4	5	4.25	5	4	4	4	4.25	4	4	5	4	4.25	4.25
4	4	4	4	4	3	3	1	2.33333	4	4	4	4	4	4	4	5	5	4	4	4	5	5	5	4	4	4	4	4	4	4	5	5	4.29167	2	4	4	2	3	4	3	2	4	3.25	2	4	4	2	3	3.08333
3	4	5	3	3.75	1	1	3	1.66667	1	1	2	1	3	1	3	2	3	3	3	3	1	3	3	1	3	3	2	2	2	1	1	2	2.08333	1	3	1	2	1.75	1	2	3	2	2	3	3	1	3	2.5	2.08333
4	4	5	4	4.25	4	4	4	4	5	4	5	4	4	5	4	5	5	4	5	4	5	5	5	5	4	5	4	4	4	5	4	4	4.5	3	5	4	3	3.75	4	5	4	3	4	4	4	5	4	4.25	4
4	5	5	5	4.75	5	5	4	4.66667	3	5	5	5	4	3	3	5	5	5	4	5	3	3	4	3	3	5	3	3	3	3	4	4	3.875	4	5	4	4	4.25	5	4	4	4	4.25	4	4	5	5	4.5	4.33333
4	5	5	5	4.75	4	4	2	3.33333	2	3	4	2	2	3	3	2	2	3	4	3	4	2	3	2	3	2	3	2	2	2	2	2	2.58333	3	5	5	3	4	5	3	5	4	4.25	3	5	3	5	4	4.08333
4	3	5	5	4.25	3	2	3	2.66667	3	5	4	5	5	3	4	3	3	3	5	5	5	3	5	3	4	5	4	5	5	4	5	3	4.125	2	2	2	3	2.25	4	2	3	3	3	2	2	4	4	3	2.75
4	3	4	3	3.5	4	5	5	4.66667	5	5	4	3	3	3	3	3	4	3	5	4	3	4	5	5	4	3	5	3	3	5	5	4	3.91667	3	3	4	4	3.5	4	3	4	5	4	4	4	3	4	3.75	3.75
4	4	2	4	3.5	3	5	4	4	4	5	4	5	4	5	4	5	4	5	4	4	4	4	4	5	4	5	5	4	4	4	4	5	4.375	3	3	3	2	2.75	3	2	2	3	2.5	3	2	3	1	2.25	2.5
4	3	2	4	3.25	3	2	3	2.66667	3	3	5	5	4	5	4	5	3	3	4	4	5	5	4	4	3	5	3	4	5	4	5	5	4.16667	2	4	4	3	3.25	4	2	2	3	2.75	3	4	3	3	3.25	3.08333
3	4	3	3	3.25	4	4	5	4.33333	4	5	4	4	3	3	3	5	3	4	5	5	3	4	4	5	5	5	3	5	4	3	5	4	4.08333	5	4	4	4	4.25	4	5	4	4	4.25	4	4	4	4	4	4.16667
2	3	4	4	3.25	1	2	2	1.66667	2	3	1	1	2	1	3	2	1	1	3	3	1	1	3	3	2	3	3	3	2	1	3	2	2.08333	4	4	3	3	3.5	4	5	3	4	4	5	4	5	3	4.25	3.91667
3	4	2	4	3.25	4	5	4	4.33333	4	5	5	4	5	4	4	5	4	4	5	5	4	5	4	4	4	4	4	4	4	5	5	4	4.375	5	5	4	4	4.5	4	4	4	4	4	4	4	4	4	4	4.16667
4	2	3	3	3	3	2	2	2.33333	2	1	2	1	1	1	3	3	2	1	2	3	2	3	2	3	3	1	3	1	3	2	1	3	2.04167	3	3	3	2	2.75	2	2	3	1	2	3	1	1	3	2	2.25
3	2	4	3	3	4	5	4	4.33333	5	4	4	4	4	4	4	5	5	4	4	4	4	4	4	4	4	4	4	4	4	5	4	5	4.20833	4	4	4	4	4	4	5	5	4	4.5	4	4	5	4	4.25	4.25
2	4	4	2	3	1	2	2	1.66667	3	2	4	3	4	2	3	3	3	4	2	4	2	4	3	3	2	4	4	4	2	3	2	3	3.04167	5	5	4	5	4.75	4	4	4	5	4.25	4	4	4	4	4	4.33333
3	3	4	2	3	3	4	4	3.66667	2	3	3	2	1	3	3	1	2	2	3	1	3	3	1	2	3	3	2	2	1	3	3	3	2.29167	4	3	3	2	3	3	3	4	4	3.5	2	2	2	3	2.25	2.91667
4	2	3	3	3	4	4	4	4	3	2	2	3	3	3	4	4	3	2	4	2	3	3	3	3	2	2	3	4	2	4	4	4	3	4	5	3	3	3.75	4	3	4	4	3.75	5	4	4	4	4.25	3.91667
4	3	3	2	3	4	5	5	4.66667	3	1	2	1	2	1	1	1	3	2	2	2	2	1	2	1	2	1	2	2	1	3	1	1	1.66667	4	4	4	5	4.25	5	5	4	4	4.5	5	4	5	4	4.5	4.41667
3	4	2	3	3	5	5	4	4.66667	4	4	4	4	4	4	4	4	4	4	5	4	4	4	4	4	4	5	5	4	4	5	4	4	4.16667	5	5	5	5	5	4	5	5	5	4.75	4	4	4	3	3.75	4.5
3	3	3	3	3	2	3	4	3	4	2	2	2	2	4	3	2	2	2	2	2	4	3	3	2	4	4	4	2	4	3	2	3	2.79167	3	3	1	2	2.25	1	3	3	2	2.25	1	2	3	1	1.75	2.08333
3	3	3	3	3	2	2	3	2.33333	3	2	2	3	2	3	1	1	3	1	1	1	2	1	2	3	2	1	1	1	3	3	2	1	1.875	3	2	2	1	2	1	1	2	3	1.75	1	1	1	1	1	1.58333
2	4	4	2	3	2	3	2	2.33333	2	1	3	1	1	3	1	2	2	2	1	3	2	3	1	3	3	3	1	3	1	1	2	1	1.91667	1	2	2	1	1.5	2	2	3	3	2.5	2	2	2	1	1.75	1.91667
2	4	2	4	3	3	1	2	2	1	2	2	1	3	3	2	3	3	1	1	3	3	1	3	3	2	2	1	2	3	1	2	1	2.04167	2	3	2	4	2.75	4	4	2	4	3.5	2	3	4	2	2.75	3
3	3	3	3	3	3	1	1	1.66667	1	1	1	3	3	3	3	3	2	3	1	3	2	3	3	2	1	2	2	3	1	2	2	2	2.16667	1	3	2	1	1.75	3	1	2	2	2	2	2	3	1	2	1.91667
2	4	2	4	3	2	2	2	2	2	2	3	2	4	4	2	4	4	2	4	3	4	3	2	2	4	4	3	3	2	2	2	4	2.95833	2	1	2	3	2	3	2	2	3	2.5	3	3	3	1	2.5	2.33333
3	2	3	3	2.75	2	2	2	2	1	1	1	1	3	2	1	1	3	2	3	1	1	2	2	1	2	1	1	1	3	2	2	3	1.70833	3	3	3	3	3	1	2	3	2	2	1	3	3	2	2.25	2.41667
3	2	2	3	2.5	3	3	2	2.66667	1	2	2	1	2	2	3	1	2	1	3	1	2	3	2	1	2	3	3	2	1	2	2	2	1.91667	3	4	2	3	3	4	3	2	2	2.75	4	4	2	4	3.5	3.08333
3	3	1	3	2.5	1	2	3	2	2	2	2	3	2	2	1	1	2	3	2	3	2	3	1	3	3	2	3	3	3	1	1	3	2.20833	3	1	1	2	1.75	2	3	3	3	2.75	2	2	3	1	2	2.16667
2	2	2	4	2.5	3	2	4	3	3	2	1	2	1	3	3	3	3	3	3	1	1	2	3	3	3	1	3	2	3	1	3	2	2.29167	1	3	3	1	2	2	3	2	1	2	1	2	1	1	1.25	1.75
1	3	2	3	2.25	2	1	3	2	3	2	3	1	1	2	2	1	2	3	2	2	1	1	2	3	2	1	3	3	1	2	2	2	1.95833	3	3	3	1	2.5	3	3	2	3	2.75	2	2	3	2	2.25	2.5
2	3	3	1	2.25	3	1	1	1.66667	2	3	1	3	2	3	1	2	1	2	1	3	2	1	1	2	1	1	1	1	1	2	2	1	1.66667	1	1	1	1	1	2	3	2	3	2.5	3	1	2	2	2	1.83333
3	1	1	1	1.5	4	4	3	3.66667	4	5	4	4	4	4	5	5	4	5	4	5	4	4	4	4	5	4	4	4	4	5	5	4	4.33333	4	3	2	4	3.25	3	2	2	2	2.25	2	4	4	3	3.25	2.91667
3	1	2	3	2.25	4	2	4	3.33333	3	5	3	4	4	3	3	3	5	4	3	3	5	3	4	5	3	5	3	5	4	3	4	3	3.75	2	2	3	2	2.25	4	2	3	2	2.75	4	4	4	4	4	3
4	5	4	4	4.25	2	4	3	3	5	4	4	3	4	3	4	3	5	3	3	4	4	3	4	4	4	4	3	3	3	5	5	5	3.83333	2	2	3	2	2.25	3	3	2	3	2.75	2	3	2	1	2	2.33333
4	4	5	4	4.25	2	3	3	2.66667	4	5	5	5	5	5	4	4	3	3	3	3	3	5	4	4	3	3	4	4	4	4	3	4	3.91667	4	4	4	3	3.75	3	3	5	4	3.75	5	3	3	4	3.75	3.75
4	4	4	4	4	4	3	5	4	4	3	4	4	4	3	3	4	4	4	3	4	5	5	3	4	4	3	4	5	4	4	5	3	3.875	4	4	4	3	3.75	4	2	4	4	3.5	4	4	4	2	3.5	3.58333
3	5	3	5	4	3	4	2	3	3	3	3	2	2	4	4	3	3	2	4	2	2	3	3	3	4	3	3	2	2	4	3	4	2.95833	2	3	3	2	2.5	1	3	2	2	2	2	2	2	3	2.25	2.25
3	5	5	3	4	5	5	4	4.66667	4	5	3	4	4	5	3	3	5	3	5	4	5	5	3	3	5	4	3	3	4	4	4	4	3.95833	5	4	5	5	4.75	5	5	4	4	4.5	3	4	5	3	3.75	4.33333
4	4	5	3	4	5	4	5	4.66667	5	3	5	3	5	4	3	3	5	5	4	5	3	4	4	5	3	3	4	5	5	5	5	5	4.20833	5	4	3	5	4.25	5	4	5	4	4.5	5	3	3	4	3.75	4.16667
4	4	4	4	4	2	4	4	3.33333	3	4	2	2	4	3	3	3	2	4	3	3	4	3	3	3	2	2	3	2	3	4	3	3	2.95833	3	4	4	4	3.75	3	3	3	5	3.5	4	5	4	3	4	3.75
4	4	4	5	4.25	2	1	2	1.66667	2	4	4	2	4	4	2	2	4	3	2	3	4	2	4	3	3	2	3	4	3	4	2	4	3.08333	4	5	5	5	4.75	5	3	5	4	4.25	3	5	4	3	3.75	4.25
4	5	5	5	4.75	4	2	4	3.33333	2	2	2	4	2	4	2	2	4	2	4	4	2	4	4	4	4	2	2	2	2	3	2	4	2.875	4	5	4	4	4.25	5	4	4	5	4.5	4	5	3	4	4	4.25
4	4	4	5	4.25	5	3	4	4	3	2	4	4	2	4	3	3	3	4	4	2	4	2	2	3	2	4	2	2	2	3	2	2	2.83333	3	1	2	3	2.25	1	2	2	3	2	3	3	1	1	2	2.08333
4	4	5	4	4.25	4	4	4	4	3	3	3	4	3	2	2	2	4	2	4	2	2	4	3	3	2	2	2	2	3	4	2	4	2.79167	5	5	4	4	4.5	5	5	4	4	4.5	4	4	4	4	4	4.33333
5	4	4	5	4.5	4	5	4	4.33333	5	4	3	5	3	3	3	5	4	3	5	3	5	5	4	5	4	3	5	5	3	4	5	4	4.08333	4	3	4	5	4	5	3	3	3	3.5	5	5	4	3	4.25	3.91667
1	3	2	2	2	3	3	3	3	1	3	3	3	1	3	3	1	1	1	3	1	3	2	3	2	3	2	3	1	3	3	1	2	2.16667	3	2	2	1	2	2	1	3	2	2	3	1	3	2	2.25	2.08333
4	4	4	4	4	4	5	5	4.66667	5	4	4	5	4	5	4	4	5	4	4	4	5	4	4	4	4	4	5	5	4	5	4	4	4.33333	1	2	1	3	1.75	1	1	1	2	1.25	2	1	2	1	1.5	1.5
4	4	5	3	4	2	3	2	2.33333	2	4	3	4	3	4	2	3	2	3	2	4	2	4	2	2	4	3	2	3	4	4	3	2	2.95833	3	1	1	3	2	2	2	3	3	2.5	2	3	2	1	2	2.16667
4	4	4	4	4	2	3	2	2.33333	4	4	4	4	4	5	4	5	5	5	4	4	5	4	5	4	4	4	4	5	5	4	4	5	4.375	4	4	5	4	4.25	4	4	4	4	4	4	5	4	4	4.25	4.16667
3	5	4	4	4	3	4	2	3	5	4	5	4	4	4	4	5	4	4	5	4	5	5	4	4	5	5	4	4	4	4	4	5	4.375	5	5	5	4	4.75	5	4	4	4	4.25	4	4	4	5	4.25	4.41667
4	4	4	4	4	3	2	2	2.33333	3	4	3	5	3	3	3	3	5	5	4	3	5	5	5	4	3	4	4	3	3	5	4	4	3.875	5	4	5	4	4.5	5	4	4	5	4.5	3	3	3	4	3.25	4.08333
3	4	5	4	4	5	4	5	4.66667	1	3	1	2	3	3	3	2	1	1	1	1	3	2	3	3	3	3	1	3	2	3	3	3	2.25	5	5	4	4	4.5	5	4	4	4	4.25	4	4	5	5	4.5	4.41667
5	5	3	3	4	4	4	4	4	5	4	5	4	5	4	4	4	4	4	5	4	5	4	5	5	4	4	4	4	5	4	4	4	4.33333	3	5	5	3	4	5	5	3	3	4	5	3	5	3	4	4
3	5	3	5	4	5	4	5	4.66667	4	5	4	3	4	5	4	4	5	4	5	4	5	5	3	5	4	4	5	5	3	3	5	3	4.20833	5	4	4	4	4.25	4	5	5	5	4.75	4	4	4	5	4.25	4.41667
5	4	3	4	4	4	4	4	4	5	4	3	3	4	4	4	3	4	5	5	5	3	4	5	5	5	4	5	4	3	3	4	5	4.125	5	5	5	5	5	5	4	4	5	4.5	4	4	4	4	4	4.5
3	4	5	4	4	4	2	3	3	4	5	3	4	5	5	4	5	3	3	5	5	4	3	3	5	4	4	4	4	4	3	3	5	4.04167	5	5	4	5	4.75	5	5	4	5	4.75	5	5	4	5	4.75	4.75
4	3	4	5	4	4	5	5	4.66667	5	4	4	4	5	4	5	4	5	5	4	5	4	4	4	4	5	4	5	4	4	4	4	4	4.33333	4	2	2	3	2.75	3	2	3	2	2.5	3	3	2	3	2.75	2.66667
3	5	3	5	4	4	2	4	3.33333	1	1	3	3	2	1	3	1	3	2	3	3	2	1	1	2	2	1	3	2	1	1	1	3	1.91667	5	5	5	4	4.75	4	4	5	5	4.5	4	5	4	4	4.25	4.5
3	5	3	5	4	2	2	3	2.33333	1	1	1	1	3	2	2	1	1	1	3	2	2	2	3	1	1	1	1	1	3	3	1	1	1.625	4	4	5	4	4.25	5	4	4	5	4.5	5	4	4	4	4.25	4.33333
4	5	5	4	4.5	4	4	4	4	3	2	2	3	1	3	2	2	3	1	3	2	2	2	2	3	1	2	3	3	2	3	3	2	2.29167	3	2	3	3	2.75	2	4	4	2	3	4	3	2	2	2.75	2.83333
5	5	4	5	4.75	4	5	4	4.33333	1	2	1	1	3	3	1	3	1	3	2	3	2	2	2	3	1	3	2	1	3	1	2	2	2	4	4	4	5	4.25	4	4	4	4	4	4	4	5	5	4.5	4.25
4	4	4	5	4.25	2	3	2	2.33333	3	5	3	4	3	3	4	4	5	5	3	4	4	4	3	4	3	5	3	5	4	3	3	5	3.83333	3	3	4	3	3.25	3	4	3	5	3.75	4	3	5	4	4	3.66667
4	4	4	5	4.25	3	3	4	3.33333	4	5	5	5	5	4	4	5	4	4	4	5	4	5	4	5	5	4	5	4	4	5	4	5	4.5	3	5	4	4	4	3	4	4	4	3.75	3	3	3	3	3	3.58333
5	3	5	5	4.5	2	3	2	2.33333	3	1	1	3	1	3	1	1	3	3	3	2	1	1	1	3	1	3	3	3	2	2	2	1	2	5	3	4	5	4.25	4	5	5	4	4.5	3	3	5	5	4	4.25
4	4	5	5	4.5	4	4	5	4.33333	4	4	5	4	4	4	4	4	4	4	5	4	4	4	5	4	4	4	4	4	5	4	4	4	4.16667	4	3	4	5	4	5	5	5	4	4.75	4	4	3	4	3.75	4.16667
4	5	4	4	4.25	3	4	5	4	4	5	4	4	5	4	5	4	4	4	4	4	4	4	5	5	4	5	4	4	5	5	5	5	4.41667	4	2	4	2	3	3	3	2	3	2.75	2	3	4	3	3	2.91667
4	4	4	5	4.25	2	4	4	3.33333	5	3	5	3	3	4	5	4	5	3	3	5	4	4	3	3	3	3	4	3	4	4	5	3	3.79167	1	3	2	3	2.25	2	1	2	3	2	1	1	1	2	1.25	1.83333
5	5	3	4	4.25	2	1	1	1.33333	3	3	2	2	4	4	3	4	4	2	3	2	4	2	2	4	4	2	3	2	2	4	4	3	3	4	4	3	4	3.75	5	4	5	4	4.5	5	4	4	4	4.25	4.16667
4	4	5	5	4.5	4	2	2	2.66667	2	3	3	3	3	3	4	4	3	4	4	3	3	4	3	4	2	2	3	4	2	3	3	4	3.16667	3	4	2	4	3.25	4	4	4	2	3.5	4	3	4	4	3.75	3.5
5	4	4	4	4.25	2	4	3	3	4	4	4	4	4	5	5	4	4	4	5	4	4	5	5	4	4	5	4	5	4	4	5	4	4.33333	1	1	3	3	2	1	2	2	1	1.5	1	2	1	1	1.25	1.58333
2	3	3	3	2.75	4	3	3	3.33333	2	2	4	2	3	2	2	4	3	4	3	2	3	2	3	4	4	3	3	4	3	3	2	4	2.95833	4	3	5	5	4.25	3	4	3	5	3.75	4	3	5	5	4.25	4.08333
2	4	2	2	2.5	4	3	5	4	5	4	4	4	5	4	4	4	5	5	3	3	3	5	5	5	3	3	4	4	5	5	4	3	4.125	5	5	5	4	4.75	4	4	5	4	4.25	5	4	4	4	4.25	4.41667
5	4	5	4	4.5	4	4	4	4	4	5	3	4	3	4	5	5	3	4	3	3	5	5	4	5	3	3	3	3	3	4	5	3	3.83333	5	4	5	5	4.75	4	4	4	4	4	4	5	5	4	4.5	4.41667
2	1	2	3	2	1	3	1	1.66667	3	2	4	3	2	3	4	2	4	2	2	3	3	2	4	4	4	2	2	3	2	4	3	2	2.875	3	3	2	1	2.25	2	3	1	3	2.25	1	3	2	2	2	2.16667
2	2	3	2	2.25	3	5	5	4.33333	4	5	4	5	3	3	3	4	4	5	5	3	4	5	4	3	5	5	4	3	4	3	4	3	3.95833	4	3	4	4	3.75	5	3	3	5	4	4	5	5	5	4.75	4.16667
3	2	2	2	2.25	3	2	4	3	3	2	1	3	3	1	3	2	1	2	1	2	1	3	1	3	2	1	3	3	1	2	2	2	2	1	3	2	1	1.75	1	1	3	2	1.75	1	3	2	3	2.25	1.91667
3	3	2	1	2.25	3	3	2	2.66667	2	2	3	3	3	3	2	1	1	3	2	2	3	3	1	1	3	3	1	3	3	1	3	1	2.20833	5	4	5	4	4.5	4	4	4	4	4	5	5	5	4	4.75	4.41667
2	1	3	3	2.25	3	2	1	2	2	3	2	2	3	2	3	2	1	2	2	1	1	2	3	1	1	2	1	2	3	2	1	2	1.91667	3	1	1	1	1.5	1	1	3	2	1.75	3	1	3	2	2.25	1.83333
3	3	1	1	2	3	1	1	1.66667	3	2	3	1	3	1	3	2	3	2	3	1	1	1	3	1	2	2	2	1	3	3	1	1	2	2	2	2	3	2.25	2	2	2	1	1.75	1	1	3	2	1.75	1.91667
4	4	4	4	4	4	4	4	4	4	5	4	5	5	4	3	5	5	3	3	5	5	4	4	4	5	4	4	3	3	4	4	4	4.125	5	5	5	4	4.75	3	3	5	4	3.75	4	5	4	4	4.25	4.25
5	3	5	3	4	1	2	2	1.66667	3	4	3	4	3	2	4	2	4	2	2	2	2	2	3	4	4	2	3	4	4	4	2	4	3.04167	4	4	5	4	4.25	4	4	4	4	4	4	5	4	4	4.25	4.16667
4	4	4	4	4	4	4	4	4	4	5	4	4	4	4	4	4	5	5	5	4	5	4	4	4	5	5	5	4	4	4	4	4	4.33333	3	3	4	3	3.25	4	5	4	3	4	5	3	5	5	4.5	3.91667
3	4	3	5	3.75	2	4	4	3.33333	5	3	3	5	3	3	3	5	3	5	5	3	3	4	5	3	5	4	3	3	3	5	4	4	3.83333	4	2	2	4	3	2	3	4	4	3.25	2	4	3	3	3	3.08333
4	4	4	3	3.75	2	4	3	3	5	4	4	5	4	5	4	5	4	5	4	4	4	4	5	4	4	4	5	5	4	4	4	4	4.33333	3	1	1	1	1.5	2	1	2	3	2	2	3	1	1	1.75	1.75
4	3	3	5	3.75	5	3	4	4	4	5	4	5	3	4	5	4	5	5	5	3	3	3	3	4	4	4	3	4	5	3	5	4	4.04167	4	4	4	4	4	4	4	5	4	4.25	4	4	4	4	4	4.08333
5	3	3	4	3.75	3	2	3	2.66667	4	5	5	5	4	5	5	5	5	5	4	4	4	4	5	4	4	4	4	5	5	4	4	4	4.45833	4	4	4	4	4	4	5	5	5	4.75	5	4	4	4	4.25	4.33333
5	4	3	3	3.75	5	4	4	4.33333	5	4	4	4	4	4	4	4	4	4	5	5	4	5	5	4	4	5	5	4	4	5	4	4	4.33333	3	4	5	4	4	3	5	5	3	4	4	4	3	4	3.75	3.91667
4	5	3	3	3.75	4	5	4	4.33333	3	5	4	5	3	3	4	4	3	3	3	5	3	4	5	4	5	5	3	5	5	3	5	4	4	3	4	2	3	3	2	4	2	2	2.5	2	2	3	4	2.75	2.75
4	4	4	3	3.75	4	3	4	3.66667	4	4	4	4	4	4	4	4	4	5	4	5	4	5	4	5	4	5	4	4	4	5	4	5	4.29167	2	4	4	4	3.5	2	3	4	3	3	2	3	2	3	2.5	3
3	2	3	3	2.75	3	1	2	2	2	3	2	3	2	2	3	4	3	2	3	3	3	3	4	4	2	2	2	2	3	4	3	2	2.75	2	1	3	2	2	2	1	2	3	2	3	3	2	2	2.5	2.16667
3	2	2	3	2.5	3	1	3	2.33333	4	2	3	2	4	3	3	4	4	3	2	4	2	4	2	4	3	2	2	2	4	3	2	2	2.91667	2	3	2	3	2.5	2	1	3	2	2	1	3	1	3	2	2.16667
3	1	2	2	2	4	4	3	3.66667	3	3	3	3	3	1	1	2	2	3	2	2	1	2	3	2	3	3	3	2	2	2	2	3	2.33333	2	2	2	2	2	3	2	1	1	1.75	1	3	2	2	2	1.91667
1	3	1	3	2	4	3	2	3	3	3	1	2	3	3	3	2	3	3	3	3	2	1	3	3	2	2	3	1	1	1	2	1	2.25	1	1	1	3	1.5	1	2	2	2	1.75	1	3	3	1	2	1.75
3	3	1	2	2.25	2	2	2	2	2	1	2	2	2	2	3	2	3	3	3	1	2	2	2	1	3	1	1	3	2	2	2	3	2.08333	1	2	1	1	1.25	2	1	2	3	2	1	2	2	2	1.75	1.66667
1	3	3	2	2.25	4	4	4	4	1	3	3	3	3	2	2	3	1	2	1	3	3	3	3	1	2	3	3	2	1	1	2	3	2.25	3	2	2	3	2.5	2	3	4	4	3.25	4	3	2	2	2.75	2.83333
1	3	2	3	2.25	3	3	1	2.33333	1	2	2	1	2	3	3	2	1	1	3	2	2	2	2	2	3	3	2	1	3	3	2	2	2.08333	2	2	1	3	2	3	3	1	1	2	2	1	3	3	2.25	2.08333
2	2	3	2	2.25	1	3	1	1.66667	2	3	2	3	2	1	3	3	1	3	2	1	2	2	1	2	3	1	2	2	2	3	2	2	2.08333	2	1	3	1	1.75	3	2	3	2	2.5	1	2	3	2	2	2.08333
2	3	2	2	2.25	1	3	2	2	2	1	1	1	1	1	2	2	3	1	1	3	2	1	1	3	1	3	2	3	3	2	2	1	1.79167	3	1	1	1	1.5	2	1	1	1	1.25	3	1	3	2	2.25	1.66667
2	1	3	3	2.25	3	2	4	3	1	2	2	3	3	1	3	1	3	2	1	1	2	3	1	3	1	2	1	1	2	1	1	2	1.79167	4	5	4	4	4.25	4	4	4	5	4.25	4	4	5	4	4.25	4.25
1	2	3	3	2.25	5	5	4	4.66667	4	5	5	5	4	4	4	5	4	4	4	4	4	5	5	4	4	4	4	4	4	4	4	4	4.25	2	1	2	1	1.5	3	2	3	1	2.25	2	1	2	1	1.5	1.75
3	3	1	2	2.25	2	3	1	2	1	3	3	2	2	1	1	1	3	1	1	1	2	2	2	3	2	2	1	3	3	1	1	1	1.79167	1	1	1	1	1	1	1	2	2	1.5	2	2	1	1	1.5	1.33333
1	3	3	1	2	1	1	1	1	3	1	1	2	1	2	3	1	1	1	2	1	3	2	1	1	1	3	1	1	3	1	2	3	1.70833	3	4	3	2	3	4	2	4	4	3.5	2	4	2	4	3	3.16667
3	2	1	3	2.25	3	2	1	2	3	1	1	1	1	1	2	3	3	2	1	1	1	3	2	3	3	3	2	3	1	3	2	2	2	2	3	3	2	2.5	3	3	1	1	2	2	1	2	3	2	2.16667
1	2	3	1	1.75	3	4	3	3.33333	2	3	2	2	3	3	4	4	2	4	4	3	2	2	2	3	2	2	2	4	2	3	4	4	2.83333	1	1	3	2	1.75	3	2	3	1	2.25	2	2	2	3	2.25	2.08333
2	1	3	3	2.25	2	2	3	2.33333	2	3	3	2	2	3	3	3	3	2	2	2	2	2	2	2	3	1	2	2	3	1	2	2	2.25	2	3	1	1	1.75	2	1	1	3	1.75	1	3	3	3	2.5	2
3	2	3	1	2.25	1	3	1	1.66667	3	3	4	2	3	4	4	4	3	2	2	3	3	4	2	4	4	3	2	3	2	4	3	2	3.04167	3	4	4	4	3.75	4	4	3	3	3.5	3	3	4	5	3.75	3.66667
2	2	2	3	2.25	5	5	4	4.66667	1	2	1	2	3	2	2	3	3	2	3	2	2	3	2	1	2	2	3	2	1	3	2	3	2.16667	4	5	4	4	4.25	4	4	4	4	4	4	4	4	4	4	4.08333
2	2	1	3	2	2	3	3	2.66667	3	4	4	3	2	4	3	3	3	3	2	4	3	2	2	4	3	2	3	2	2	2	4	4	2.95833	3	1	1	1	1.5	2	3	2	1	2	3	2	1	2	2	1.83333
1	3	3	1	2	2	2	2	2	1	2	2	1	2	3	3	1	3	2	1	1	2	1	2	2	2	2	1	1	3	3	1	1	1.79167	1	2	3	1	1.75	3	1	2	1	1.75	1	1	2	1	1.25	1.58333
1	2	3	1	1.75	2	3	3	2.66667	4	5	4	5	5	5	4	5	5	4	5	5	4	4	4	4	5	4	5	4	4	4	5	4	4.45833	2	3	3	2	2.5	2	3	4	3	3	4	2	2	4	3	2.83333
4	4	4	5	4.25	4	4	5	4.33333	2	3	2	3	1	3	3	3	1	2	3	3	3	2	3	1	1	3	2	1	2	1	3	3	2.25	3	5	5	4	4.25	3	5	4	4	4	3	3	3	4	3.25	3.83333
4	5	3	3	3.75	4	5	5	4.66667	4	3	3	3	3	5	3	3	4	5	4	5	4	3	3	5	4	5	3	3	3	5	3	5	3.79167	4	5	5	4	4.5	4	5	4	5	4.5	4	4	5	5	4.5	4.5
3	3	3	5	3.5	2	1	1	1.33333	2	2	1	1	2	1	3	3	2	2	3	2	2	3	1	1	3	2	3	1	3	2	2	1	2	2	3	3	1	2.25	2	2	1	3	2	2	1	3	1	1.75	2
4	3	3	3	3.25	2	3	2	2.33333	1	1	2	3	2	1	3	3	1	1	2	3	2	3	3	3	2	2	2	2	3	2	1	2	2.08333	4	3	4	4	3.75	3	5	5	4	4.25	4	3	4	3	3.5	3.83333
4	4	3	3	3.5	4	3	4	3.66667	3	3	4	4	2	2	4	2	4	3	4	2	3	4	2	3	3	4	2	4	2	3	3	2	3	2	1	1	3	1.75	1	3	1	2	1.75	3	3	2	1	2.25	1.91667
2	4	4	4	3.5	2	1	2	1.66667	2	4	4	4	4	4	2	3	4	2	2	4	3	4	3	3	4	3	2	3	4	2	4	4	3.25	2	2	1	2	1.75	2	1	3	3	2.25	1	3	2	1	1.75	1.91667
3	4	4	3	3.5	5	3	4	4	5	4	4	5	4	3	5	5	3	5	4	4	3	4	3	5	4	4	5	3	4	5	5	4	4.16667	5	3	3	4	3.75	4	4	4	3	3.75	4	3	5	3	3.75	3.75
1	1	3	2	1.75	2	2	2	2	1	2	1	1	3	3	1	1	1	2	2	1	3	1	2	2	2	3	1	3	2	1	1	2	1.75	3	2	1	1	1.75	2	1	3	1	1.75	1	3	1	3	2	1.83333
2	2	4	3	2.75	4	4	4	4	1	3	3	2	3	2	2	2	2	2	3	2	2	2	2	2	3	1	3	3	1	2	3	1	2.16667	2	2	1	2	1.75	1	3	3	1	2	2	2	3	3	2.5	2.08333
4	2	2	3	2.75	4	4	2	3.33333	3	2	2	2	1	3	3	2	3	2	1	1	2	1	1	2	1	3	2	3	1	1	1	1	1.83333	2	2	2	3	2.25	3	1	1	1	1.5	3	2	1	3	2.25	2
3	3	1	3	2.5	3	2	2	2.33333	5	5	3	4	3	4	3	4	3	5	5	3	3	5	3	5	3	3	3	3	3	3	5	5	3.79167	3	3	3	3	3	3	3	3	2	2.75	3	4	3	2	3	2.91667
1	1	3	3	2	2	4	3	3	3	1	1	3	2	1	2	3	3	1	3	1	1	3	2	1	1	1	1	2	3	1	2	2	1.83333	2	4	3	2	2.75	3	3	2	4	3	2	4	3	4	3.25	3
1	3	3	3	2.5	2	2	3	2.33333	5	4	4	5	4	4	5	4	4	4	5	5	5	4	5	4	4	4	4	4	5	5	5	4	4.41667	2	3	1	1	1.75	3	1	1	3	2	1	2	1	2	1.5	1.75
3	1	2	3	2.25	3	3	3	3	2	3	4	3	2	2	3	2	3	4	2	3	3	4	4	3	2	2	3	4	3	2	4	4	2.95833	2	2	4	4	3	3	2	4	2	2.75	3	2	2	2	2.25	2.66667
2	2	4	2	2.5	1	2	3	2	2	4	2	2	2	2	4	3	4	4	4	4	4	4	3	3	3	2	2	4	2	3	4	4	3.125	4	4	4	2	3.5	3	4	4	4	3.75	3	2	4	2	2.75	3.33333
3	2	1	3	2.25	2	2	1	1.66667	3	3	3	3	1	3	3	3	2	1	2	2	2	2	3	3	1	2	1	1	1	1	1	2	2.04167	1	3	2	1	1.75	2	2	2	3	2.25	2	1	1	2	1.5	1.83333
3	1	2	2	2	3	1	3	2.33333	1	3	3	3	2	1	1	3	2	3	2	1	1	2	1	2	3	1	2	1	2	3	2	3	2	3	3	3	2	2.75	1	1	1	1	1	3	2	2	2	2.25	2
2	3	3	1	2.25	3	2	4	3	3	3	3	1	2	1	2	3	3	3	3	2	1	1	2	2	3	2	1	1	2	3	2	3	2.16667	2	3	4	3	3	3	3	4	2	3	4	3	3	3	3.25	3.08333
2	2	4	2	2.5	4	4	5	4.33333	5	4	3	5	4	3	3	5	5	4	5	3	3	5	5	3	5	5	5	4	3	5	3	3	4.08333	5	5	5	4	4.75	4	4	5	4	4.25	4	4	4	4	4	4.33333
3	3	2	2	2.5	4	4	5	4.33333	2	3	3	2	3	2	2	2	3	2	4	3	3	4	3	2	4	3	4	4	3	2	2	4	2.875	3	2	4	3	3	3	2	4	4	3.25	4	2	3	4	3.25	3.16667
3	3	2	2	2.5	4	4	5	4.33333	4	4	4	5	5	4	5	5	5	4	5	4	4	5	5	5	4	4	5	4	4	4	5	4	4.45833	4	5	5	3	4.25	4	3	3	3	3.25	5	3	3	3	3.5	3.66667
2	2	2	4	2.5	1	1	3	1.66667	1	2	2	3	3	1	2	2	2	3	1	2	3	3	2	3	3	3	3	3	3	1	2	2	2.29167	3	4	4	3	3.5	2	2	4	3	2.75	3	3	4	4	3.5	3.25
4	4	4	5	4.25	3	3	4	3.33333	3	3	3	2	3	3	3	2	2	2	4	4	4	2	2	4	4	4	4	2	3	2	3	4	3	1	2	2	3	2	2	3	1	2	2	1	3	1	2	1.75	1.91667
3	2	2	3	2.5	3	1	2	2	3	3	3	4	4	2	3	3	2	4	2	2	2	4	4	3	4	2	2	2	4	4	3	4	3.04167	1	3	3	1	2	1	3	3	3	2.5	1	3	1	3	2	2.16667
4	2	2	2	2.5	2	1	1	1.33333	1	3	2	1	1	2	1	3	3	3	1	1	3	3	3	1	3	3	2	2	1	1	3	2	2.04167	2	3	4	3	3	3	2	2	2	2.25	4	4	3	3	3.5	2.91667
3	2	1	2	2	3	4	4	3.66667	5	5	5	4	5	3	4	3	3	4	5	5	4	5	3	3	5	4	3	5	3	4	3	3	4	5	3	4	5	4.25	5	3	4	4	4	3	5	4	4	4	4.08333
3	1	3	1	2	1	3	3	2.33333	3	3	3	2	4	3	4	3	4	4	4	2	2	3	3	4	3	3	3	2	4	2	2	4	3.08333	3	4	2	3	3	4	3	4	4	3.75	4	4	3	4	3.75	3.5
3	1	2	2	2	1	3	2	2	4	5	4	4	3	3	4	4	4	3	3	3	5	5	4	3	4	5	3	3	4	4	5	3	3.83333	3	2	3	2	2.5	2	3	4	4	3.25	4	4	3	3	3.5	3.08333
3	1	2	3	2.25	3	2	3	2.66667	4	3	2	4	3	4	4	2	4	3	3	3	3	2	4	3	2	2	3	3	2	3	4	3	3.04167	1	1	1	2	1.25	3	3	1	1	2	2	2	1	2	1.75	1.66667
2	3	2	1	2	1	1	1	1	1	1	1	3	3	2	1	2	2	1	3	3	2	1	2	1	2	1	3	1	3	1	2	3	1.875	3	5	5	4	4.25	5	4	5	3	4.25	3	3	5	5	4	4.16667
3	1	1	2	1.75	2	4	4	3.33333	3	3	4	4	3	4	4	4	2	3	3	2	3	4	4	3	3	2	3	3	4	4	2	4	3.25	1	2	3	1	1.75	3	1	2	1	1.75	1	2	2	2	1.75	1.75
1	3	3	2	2.25	2	1	1	1.33333	3	3	2	2	3	2	1	2	3	1	3	2	2	2	1	1	3	3	1	2	3	2	2	1	2.08333	1	2	1	3	1.75	1	1	2	2	1.5	2	2	1	3	2	1.75
1	3	3	2	2.25	3	2	2	2.33333	2	1	3	1	2	3	1	3	1	1	3	3	2	3	2	1	2	1	1	1	3	1	2	3	1.91667	3	3	3	2	2.75	1	2	3	3	2.25	3	2	3	2	2.5	2.5
3	2	3	1	2.25	3	4	3	3.33333	2	3	3	3	4	3	2	4	3	3	2	2	3	3	4	4	3	3	4	2	4	3	2	3	3	1	3	3	2	2.25	1	2	2	3	2	1	1	3	3	2	2.08333
4	4	4	5	4.25	5	4	4	4.33333	4	4	4	4	4	5	5	4	4	4	4	5	5	5	4	4	4	5	4	4	4	4	4	4	4.25	4	4	5	4	4.25	5	5	5	4	4.75	4	4	5	5	4.5	4.5
4	4	4	5	4.25	4	5	4	4.33333	3	3	5	3	4	5	3	5	5	3	5	5	3	5	4	3	5	5	3	5	4	3	5	5	4.125	4	4	5	4	4.25	5	5	5	5	5	4	4	5	5	4.5	4.58333
5	4	4	4	4.25	3	2	2	2.33333	4	3	2	2	4	2	2	2	4	2	2	2	3	2	2	3	2	4	2	2	4	4	2	3	2.66667	4	5	3	5	4.25	5	5	3	4	4.25	5	5	4	4	4.5	4.33333
4	4	4	5	4.25	4	4	4	4	4	4	5	4	4	4	4	4	4	4	5	4	4	4	5	4	4	5	4	5	5	5	4	5	4.33333	3	5	3	3	3.5	5	3	3	5	4	3	5	5	4	4.25	3.91667
5	4	4	4	4.25	5	4	4	4.33333	4	4	4	4	4	4	4	4	4	4	5	4	5	5	4	4	4	5	4	4	4	5	5	4	4.25	4	5	4	4	4.25	5	5	4	4	4.5	5	5	4	4	4.5	4.41667
1	2	2	1	1.5	2	4	2	2.66667	5	3	4	4	4	3	5	4	5	5	3	3	3	3	4	4	4	3	5	3	4	5	3	3	3.83333	2	4	3	4	3.25	3	3	4	2	3	3	2	4	3	3	3.08333
3	3	1	1	2	3	1	3	2.33333	2	2	3	3	2	4	4	3	3	3	3	4	4	4	2	3	2	4	4	3	3	2	4	2	3.04167	1	2	1	1	1.25	3	2	3	2	2.5	3	2	3	3	2.75	2.16667
3	1	3	1	2	2	3	2	2.33333	1	2	2	3	2	1	2	1	2	3	2	2	3	2	3	1	3	2	3	3	3	1	2	2	2.125	3	2	1	2	2	2	3	1	2	2	1	1	2	3	1.75	1.91667
2	3	1	2	2	2	3	4	3	3	2	1	1	1	2	2	3	2	3	1	3	2	3	1	3	1	3	3	3	1	3	3	3	2.20833	2	1	1	3	1.75	2	2	3	2	2.25	1	2	1	1	1.25	1.75
2	2	2	1	1.75	1	3	2	2	3	3	3	3	1	1	2	1	2	1	3	2	1	3	2	3	1	3	2	2	1	3	1	1	2	2	2	2	3	2.25	3	1	3	3	2.5	2	2	2	1	1.75	2.16667
4	4	2	4	3.5	2	2	3	2.33333	3	3	2	1	2	1	2	2	2	1	3	3	1	2	2	1	1	3	3	3	1	1	3	3	2.04167	2	3	3	3	2.75	2	3	4	3	3	2	3	4	4	3.25	3
4	4	2	4	3.5	2	3	3	2.66667	1	1	1	1	1	3	2	3	2	3	3	3	3	3	1	1	2	2	2	2	3	3	2	1	2.04167	5	5	4	5	4.75	4	5	4	5	4.5	4	4	5	5	4.5	4.58333
4	2	4	4	3.5	1	1	2	1.33333	4	4	4	4	5	5	4	4	5	4	4	4	5	3	3	4	3	4	5	4	3	5	3	4	4.04167	4	4	2	2	3	2	4	4	2	3	2	3	3	3	2.75	2.91667
4	3	4	3	3.5	3	2	3	2.66667	2	1	2	1	2	1	3	2	2	3	2	1	2	3	1	1	2	3	1	2	1	1	3	1	1.79167	2	1	2	1	1.5	1	2	3	1	1.75	2	1	2	3	2	1.75
3	4	4	3	3.5	5	4	4	4.33333	2	3	2	2	2	4	3	4	2	3	3	3	3	4	4	2	4	2	2	4	3	4	3	4	3	4	4	5	4	4.25	4	4	4	4	4	4	4	5	5	4.5	4.25
4	3	3	4	3.5	3	2	3	2.66667	5	5	5	4	4	4	4	5	5	4	4	4	5	4	4	4	4	5	4	4	5	5	4	5	4.41667	4	2	2	3	2.75	4	3	2	3	3	2	4	2	2	2.5	2.75
3	3	3	4	3.25	5	4	4	4.33333	3	5	5	5	4	4	4	3	4	3	5	4	4	4	5	5	4	3	4	4	3	3	3	3	3.91667	2	2	3	1	2	2	3	3	2	2.5	3	2	3	2	2.5	2.33333
2	3	4	4	3.25	2	3	4	3	3	3	5	3	3	4	4	3	3	4	5	5	4	4	3	4	3	4	5	4	3	4	5	5	3.875	2	2	2	3	2.25	3	4	4	4	3.75	3	4	2	3	3	3
3	3	3	4	3.25	3	3	4	3.33333	4	4	2	2	4	4	3	4	4	3	4	2	4	3	3	2	3	4	2	2	3	4	2	4	3.16667	4	4	4	4	4	4	4	4	4	4	5	4	4	4	4.25	4.08333
2	3	4	4	3.25	4	4	4	4	5	4	4	4	5	4	4	4	5	4	4	4	4	5	4	5	4	5	5	5	4	4	4	5	4.375	3	4	4	2	3.25	4	4	3	4	3.75	2	3	4	2	2.75	3.25
4	5	5	4	4.5	3	3	4	3.33333	3	2	3	2	2	3	3	2	1	3	1	2	2	2	3	2	3	2	3	1	1	3	3	2	2.25	2	4	4	2	3	2	4	4	4	3.5	2	4	3	2	2.75	3.08333
5	5	4	4	4.5	2	1	2	1.66667	3	3	4	2	3	2	4	4	4	4	3	2	3	3	3	2	4	2	2	2	3	3	3	3	2.95833	5	4	5	4	4.5	5	4	5	4	4.5	4	4	4	5	4.25	4.41667
5	5	3	5	4.5	5	3	5	4.33333	3	4	4	3	5	5	4	5	3	3	5	4	5	5	5	5	4	4	5	4	5	5	5	5	4.375	2	3	2	2	2.25	2	3	4	3	3	4	2	3	4	3.25	2.83333
5	4	5	4	4.5	5	4	4	4.33333	4	4	4	4	3	3	3	4	4	5	4	3	4	3	5	3	3	5	4	3	4	4	5	4	3.83333	4	4	4	4	4	4	4	5	4	4.25	5	4	4	4	4.25	4.16667
5	4	4	5	4.5	4	4	4	4	3	5	4	3	4	4	4	5	5	3	3	4	5	4	5	5	5	3	3	5	3	3	3	3	3.91667	3	3	5	3	3.5	5	3	3	5	4	4	4	4	3	3.75	3.75
5	5	4	4	4.5	4	4	4	4	1	1	3	2	1	1	3	2	3	2	2	1	3	2	1	2	2	2	2	1	3	3	2	3	2	2	2	3	3	2.5	2	3	2	2	2.25	3	3	1	1	2	2.25
5	4	5	5	4.75	1	3	2	2	2	3	3	2	2	3	2	3	2	3	3	3	2	3	1	2	3	2	2	1	1	1	2	2	2.20833	3	1	3	1	2	1	1	1	3	1.5	1	1	3	3	2	1.83333
4	5	5	4	4.5	4	4	4	4	3	5	4	3	4	5	5	4	3	3	4	4	3	5	5	5	4	3	4	5	3	3	4	4	3.95833	3	4	4	4	3.75	2	4	4	2	3	3	4	3	3	3.25	3.33333
4	4	3	5	4	4	5	4	4.33333	4	5	4	4	5	4	4	4	4	4	5	5	4	4	5	4	4	4	5	4	4	5	4	4	4.29167	4	3	3	3	3.25	4	3	2	2	2.75	2	3	4	2	2.75	2.91667
4	5	4	4	4.25	5	4	5	4.66667	4	4	5	4	4	4	5	4	4	4	4	5	5	4	4	4	4	4	4	5	4	4	4	5	4.25	4	4	4	4	4	5	5	5	4	4.75	4	4	4	4	4	4.25
4	4	5	4	4.25	2	3	2	2.33333	3	2	2	4	3	3	3	4	2	2	3	3	2	2	4	2	3	3	4	4	4	2	3	4	2.95833	4	4	5	5	4.5	5	4	4	5	4.5	4	5	5	4	4.5	4.5
5	5	4	3	4.25	5	5	4	4.66667	3	4	3	5	4	3	4	5	3	5	4	4	4	4	3	3	5	3	4	4	3	4	4	5	3.875	3	3	4	2	3	2	3	2	4	2.75	2	2	2	3	2.25	2.66667
5	4	4	4	4.25	3	3	2	2.66667	4	4	5	5	4	5	5	5	4	4	4	5	4	4	5	4	4	4	5	5	4	4	4	4	4.375	3	2	4	3	3	2	4	3	2	2.75	2	2	3	3	2.5	2.75
4	4	4	5	4.25	3	3	2	2.66667	4	4	4	4	4	4	4	4	5	4	4	5	4	5	4	4	4	4	4	4	4	4	5	5	4.20833	4	3	3	5	3.75	3	3	5	5	4	5	5	3	5	4.5	4.08333
4	4	5	4	4.25	4	4	4	4	5	5	4	3	4	3	5	4	3	4	3	5	5	5	4	4	3	3	5	4	5	4	4	4	4.08333	3	2	2	3	2.5	2	4	4	4	3.5	2	2	2	4	2.5	2.83333
4	4	4	5	4.25	4	5	4	4.33333	4	4	5	4	5	4	5	4	5	4	5	5	5	5	5	4	5	4	5	4	5	5	4	4	4.54167	5	4	5	5	4.75	5	4	5	5	4.75	5	3	4	4	4	4.5
5	4	4	4	4.25	5	3	4	4	5	5	4	5	4	4	5	4	4	5	5	4	5	5	4	4	4	4	4	4	4	4	4	4	4.33333	5	5	4	4	4.5	5	5	5	4	4.75	4	4	4	4	4	4.41667
4	5	5	3	4.25	2	3	3	2.66667	5	4	4	4	4	4	4	4	4	5	4	4	4	4	4	4	4	5	5	4	4	4	4	4	4.16667	4	5	5	4	4.5	4	4	4	4	4	4	4	5	4	4.25	4.25
4	5	4	4	4.25	3	3	4	3.33333	4	5	5	5	4	5	4	5	4	4	5	4	4	4	4	5	5	5	5	5	4	4	4	4	4.45833	5	4	4	3	4	5	5	3	3	4	3	3	4	5	3.75	3.91667
4	5	5	3	4.25	4	3	4	3.66667	4	4	5	5	5	5	3	3	5	3	5	4	5	3	4	5	5	3	3	3	4	5	5	5	4.20833	4	5	5	5	4.75	5	5	4	4	4.5	5	4	5	4	4.5	4.58333
4	3	2	2	2.75	4	4	4	4	4	2	3	2	3	4	2	4	3	3	4	2	2	3	2	4	3	3	2	3	3	4	2	2	2.875	3	2	3	3	2.75	4	2	3	4	3.25	4	4	2	4	3.5	3.16667
2	3	3	3	2.75	4	2	4	3.33333	3	2	4	3	3	2	2	4	4	2	3	3	2	4	2	3	3	3	4	2	4	2	4	4	3	1	1	3	3	2	3	2	2	3	2.5	2	3	2	1	2	2.16667
3	3	2	3	2.75	4	4	4	4	4	2	4	2	2	4	4	4	3	3	4	3	2	4	3	4	3	4	3	2	3	3	4	2	3.16667	5	5	4	4	4.5	5	4	4	4	4.25	4	4	4	4	4	4.25
3	3	3	2	2.75	4	3	3	3.33333	5	5	5	4	4	5	4	4	5	4	4	4	4	4	5	4	4	5	5	4	4	4	4	4	4.33333	2	2	4	4	3	4	3	4	4	3.75	2	2	2	4	2.5	3.08333
3	3	3	2	2.75	3	2	3	2.66667	4	5	4	4	4	4	4	4	4	4	5	4	4	5	4	4	4	4	4	5	4	4	4	4	4.16667	4	5	5	3	4.25	5	5	5	4	4.75	3	3	4	3	3.25	4.08333
3	2	4	2	2.75	3	4	3	3.33333	4	2	3	3	2	2	2	4	4	2	4	3	3	3	2	4	3	3	4	4	3	2	2	2	2.91667	4	2	3	3	3	3	3	4	4	3.5	3	2	2	4	2.75	3.08333
3	3	2	3	2.75	5	5	4	4.66667	3	2	4	3	4	3	2	3	3	2	4	3	4	4	4	2	3	2	3	2	3	3	2	2	2.91667	4	2	3	2	2.75	3	2	2	3	2.5	2	3	4	4	3.25	2.83333
4	2	2	3	2.75	3	2	2	2.33333	1	3	1	2	1	3	1	2	1	1	3	1	3	1	1	1	3	2	3	3	2	1	3	3	1.91667	3	4	4	4	3.75	2	3	4	3	3	4	4	3	4	3.75	3.5
3	3	2	3	2.75	1	2	2	1.66667	3	1	1	1	3	3	2	3	2	2	2	3	2	3	1	1	1	2	1	3	3	3	1	1	2	4	2	4	4	3.5	2	2	3	3	2.5	2	2	2	4	2.5	2.83333
2	4	3	2	2.75	2	3	3	2.66667	2	1	1	2	1	2	1	3	2	2	2	2	2	2	2	3	2	2	2	2	3	1	2	2	1.91667	1	2	1	3	1.75	2	1	1	3	1.75	1	3	3	2	2.25	1.91667
3	3	3	1	2.5	3	2	3	2.66667	5	4	4	4	5	4	4	5	5	5	5	5	5	4	4	5	4	4	4	5	4	4	4	4	4.41667	4	4	4	5	4.25	5	4	4	4	4.25	5	4	4	5	4.5	4.33333
2	2	4	2	2.5	5	5	5	5	2	4	2	4	2	4	3	2	2	2	4	2	3	3	3	2	3	2	3	3	2	2	2	2	2.625	5	5	4	4	4.5	4	4	5	4	4.25	4	5	5	4	4.5	4.41667
3	3	2	3	2.75	1	2	2	1.66667	3	1	3	1	1	1	3	1	2	1	2	3	1	3	1	1	2	2	3	3	3	2	1	1	1.875	2	1	1	3	1.75	1	3	2	2	2	1	2	2	3	2	1.91667
3	3	2	2	2.5	4	5	4	4.33333	3	4	5	5	4	4	4	4	5	4	4	5	3	5	4	4	5	5	5	4	4	5	3	4	4.25	2	3	3	4	3	3	3	3	4	3.25	2	2	3	4	2.75	3
3	1	3	3	2.5	1	3	1	1.66667	4	2	3	3	3	3	4	2	3	4	4	3	2	3	4	3	2	4	2	2	2	2	4	4	3	5	4	5	3	4.25	4	4	5	5	4.5	5	3	5	4	4.25	4.33333
3	2	2	2	2.25	5	4	5	4.66667	4	4	5	3	4	5	4	4	3	5	4	5	4	5	3	4	4	5	5	5	5	4	3	5	4.25	1	3	3	3	2.5	3	3	2	3	2.75	1	3	2	2	2	2.41667
2	2	3	3	2.5	5	5	4	4.66667	3	3	3	5	3	4	5	4	4	5	5	4	4	3	3	5	4	5	4	3	5	5	5	5	4.125	3	4	4	5	4	3	3	4	3	3.25	3	4	5	5	4.25	3.83333
2	3	1	3	2.25	3	4	4	3.66667	1	2	1	2	2	1	3	2	1	2	2	2	3	1	1	2	3	2	1	1	3	3	2	3	1.91667	4	4	4	3	3.75	3	2	4	4	3.25	2	4	2	3	2.75	3.25
2	2	3	3	2.5	3	4	4	3.66667	2	2	2	4	3	4	3	2	3	2	2	2	3	2	3	4	3	4	4	3	2	4	2	3	2.83333	2	1	3	1	1.75	2	2	3	1	2	3	2	2	1	2	1.91667
2	2	3	3	2.5	2	3	3	2.66667	5	4	3	4	4	4	5	5	4	3	3	4	3	3	3	3	4	4	4	3	3	3	5	4	3.75	2	1	2	2	1.75	3	1	3	2	2.25	1	1	3	1	1.5	1.83333
4	2	2	2	2.5	3	3	1	2.33333	3	3	3	3	2	2	1	3	3	3	3	1	1	2	3	2	3	3	2	1	3	1	3	3	2.375	1	1	3	3	2	1	2	2	3	2	3	1	3	1	2	2
3	2	3	2	2.5	1	2	3	2	2	3	1	2	1	2	3	3	3	2	1	3	1	2	2	3	1	1	1	1	3	3	3	1	2	1	3	2	1	1.75	1	3	2	3	2.25	1	1	2	3	1.75	1.91667
3	3	3	1	2.5	4	4	4	4	3	5	4	3	3	5	4	4	4	3	3	3	4	3	5	3	5	3	4	4	5	4	5	3	3.83333	4	4	2	3	3.25	3	4	2	4	3.25	4	4	3	2	3.25	3.25
3	2	2	3	2.5	1	3	1	1.66667	3	5	4	5	4	3	4	5	5	3	3	3	5	4	5	4	4	4	3	5	4	4	5	4	4.08333	1	1	2	2	1.5	1	3	2	3	2.25	1	1	3	1	1.5	1.75
2	3	2	3	2.5	3	1	1	1.66667	3	1	1	1	1	2	3	1	2	2	1	2	3	1	2	2	2	1	1	1	2	1	1	2	1.625	3	3	3	2	2.75	1	1	1	2	1.25	3	2	3	2	2.5	2.16667
5	5	4	4	4.5	3	5	3	3.66667	5	4	4	5	4	5	4	4	4	4	5	4	4	4	5	4	4	4	4	4	5	5	4	4	4.29167	4	4	4	3	3.75	5	5	5	5	5	5	4	5	3	4.25	4.33333
4	5	4	5	4.5	4	5	4	4.33333	5	3	4	3	5	4	5	3	5	4	3	4	4	3	5	5	4	3	5	4	5	3	3	5	4.04167	4	5	5	3	4.25	4	3	4	5	4	4	4	3	3	3.5	3.91667
5	5	4	4	4.5	4	4	5	4.33333	1	3	3	3	2	3	2	3	2	3	3	3	3	2	3	2	3	2	2	2	3	3	2	1	2.45833	3	3	2	2	2.5	3	4	2	2	2.75	4	2	4	3	3.25	2.83333
4	5	5	4	4.5	4	5	4	4.33333	4	3	3	5	5	4	5	5	5	5	3	5	4	3	5	5	4	5	4	5	3	3	3	3	4.125	4	5	5	5	4.75	4	5	4	5	4.5	5	4	4	5	4.5	4.58333
4	4	5	5	4.5	5	3	5	4.33333	5	4	5	4	5	4	4	4	5	4	5	5	5	5	4	4	4	4	5	4	4	4	5	4	4.41667	4	4	5	4	4.25	5	5	4	5	4.75	3	3	3	5	3.5	4.16667
5	4	4	5	4.5	1	1	3	1.66667	1	2	1	2	2	3	2	1	2	3	3	3	2	2	2	3	1	2	2	3	3	3	1	1	2.08333	5	4	4	4	4.25	4	5	4	4	4.25	4	4	5	4	4.25	4.25
5	3	5	4	4.25	3	4	3	3.33333	1	1	1	3	1	2	3	1	1	3	3	2	3	2	1	2	3	3	3	2	2	2	2	2	2.04167	5	4	5	5	4.75	5	4	5	4	4.5	4	4	5	4	4.25	4.5
5	4	3	5	4.25	5	3	3	3.66667	3	2	4	2	3	4	2	3	3	2	2	3	4	4	4	3	2	2	4	4	4	2	3	2	2.95833	2	3	3	4	3	2	3	3	2	2.5	3	2	2	2	2.25	2.58333
5	4	3	5	4.25	4	3	2	3	4	4	4	5	4	4	5	4	4	5	4	4	5	4	4	4	5	4	4	4	5	4	4	4	4.25	5	3	4	4	4	3	5	3	4	3.75	3	5	4	5	4.25	4
4	4	5	4	4.25	3	3	3	3	3	5	5	5	3	5	3	3	5	4	4	5	4	5	3	3	4	3	4	5	3	5	4	3	4	4	2	3	2	2.75	4	4	3	4	3.75	3	4	3	2	3	3.16667
4	5	4	4	4.25	5	4	4	4.33333	5	5	5	4	3	3	3	4	4	5	3	3	5	5	5	5	4	5	4	4	4	4	5	3	4.16667	2	2	2	3	2.25	2	4	3	4	3.25	4	2	4	2	3	2.83333
4	4	5	4	4.25	4	4	5	4.33333	4	4	5	5	3	3	4	3	5	5	3	5	3	5	5	4	3	5	4	4	5	5	3	3	4.08333	2	2	2	2	2	3	4	4	3	3.5	3	3	2	2	2.5	2.66667
3	1	2	2	2	4	2	2	2.66667	2	2	2	3	3	2	3	1	3	3	3	1	3	2	1	3	3	1	3	1	1	1	3	2	2.16667	3	2	3	2	2.5	3	3	1	3	2.5	1	1	3	3	2	2.33333
2	3	1	2	2	3	2	2	2.33333	2	2	2	2	2	2	2	2	1	2	3	3	2	2	2	1	1	3	1	3	3	3	3	1	2.08333	1	2	3	3	2.25	1	3	3	1	2	2	2	3	1	2	2.08333
3	2	1	1	1.75	1	1	3	1.66667	1	2	1	3	1	3	2	3	1	2	1	3	1	1	3	1	1	1	3	1	3	2	2	3	1.875	3	3	4	3	3.25	2	2	4	4	3	4	2	2	3	2.75	3
1	3	2	2	2	3	2	1	2	3	2	2	1	1	1	2	3	2	3	1	3	2	1	2	3	1	3	3	3	1	1	3	3	2.08333	2	1	3	2	2	3	2	3	1	2.25	3	2	1	1	1.75	2
1	1	1	2	1.25	2	1	2	1.66667	4	4	4	2	4	2	2	2	2	3	2	3	2	4	2	4	4	3	4	3	2	3	4	3	3	1	3	3	1	2	1	1	3	2	1.75	1	2	3	2	2	1.91667
1	2	1	1	1.25	3	1	2	2	1	1	1	1	2	3	3	1	3	1	3	2	2	2	1	3	3	1	1	2	1	3	3	1	1.875	1	2	3	2	2	1	1	1	3	1.5	2	1	2	2	1.75	1.75
4	5	5	4	4.5	3	3	3	3	4	4	5	4	5	4	4	4	4	4	4	4	5	4	5	4	5	4	4	4	5	4	4	5	4.29167	2	3	3	2	2.5	1	1	2	3	1.75	2	2	3	3	2.5	2.25
4	5	5	3	4.25	2	3	2	2.33333	3	3	1	2	3	1	2	1	2	1	1	2	3	3	3	3	3	3	1	3	2	2	1	2	2.125	4	5	4	4	4.25	5	4	4	4	4.25	4	4	5	5	4.5	4.33333
5	4	4	4	4.25	3	3	3	3	4	4	3	4	4	3	3	2	4	4	3	2	2	4	4	4	3	3	2	2	2	3	2	2	3.04167	2	2	4	3	2.75	3	3	4	2	3	4	3	4	3	3.5	3.08333
4	5	5	3	4.25	3	2	3	2.66667	5	4	4	4	4	3	5	5	5	4	3	5	4	3	5	4	5	5	5	4	5	3	4	4	4.25	5	3	5	5	4.5	4	5	5	5	4.75	3	4	5	5	4.25	4.5
4	5	4	4	4.25	4	4	4	4	2	3	4	2	2	3	3	4	4	3	4	4	4	2	2	2	3	2	3	4	4	3	3	2	3	3	4	5	3	3.75	4	5	4	5	4.5	5	5	3	3	4	4.08333
4	4	5	4	4.25	4	5	3	4	3	5	4	5	4	4	4	3	3	3	4	5	3	3	3	5	4	3	3	3	5	3	5	4	3.79167	4	3	5	4	4	3	5	4	4	4	5	5	3	5	4.5	4.16667
5	4	5	4	4.5	2	2	3	2.33333	3	4	4	4	4	3	5	5	3	3	4	3	3	3	4	3	4	5	3	5	4	5	5	4	3.875	3	4	3	5	3.75	4	4	4	4	4	3	3	3	5	3.5	3.75
4	3	4	3	3.5	1	3	2	2	3	3	3	1	2	2	2	1	2	1	3	2	3	2	3	2	3	2	3	2	1	2	1	2	2.125	5	4	5	5	4.75	4	4	4	5	4.25	4	4	4	4	4	4.33333
1	2	1	3	1.75	3	1	1	1.66667	3	4	3	4	4	4	5	3	4	5	4	3	3	5	4	4	5	4	3	4	5	3	4	3	3.875	1	1	2	2	1.5	1	1	3	1	1.5	1	1	3	2	1.75	1.58333
3	1	3	1	2	2	2	3	2.33333	3	2	4	3	2	2	2	4	3	2	4	2	4	4	4	2	2	3	3	2	3	2	2	4	2.83333	4	5	4	5	4.5	4	5	3	3	3.75	5	4	5	3	4.25	4.16667
2	3	2	1	2	2	3	1	2	1	2	3	2	1	1	3	2	2	2	3	1	3	1	1	3	2	2	3	1	3	2	3	2	2.04167	1	2	2	1	1.5	3	2	2	3	2.5	2	1	2	2	1.75	1.91667
2	2	2	2	2	2	1	2	1.66667	2	1	2	1	2	2	1	1	3	1	1	1	2	2	1	3	1	2	3	3	1	3	1	2	1.75	3	3	2	2	2.5	1	1	3	1	1.5	1	3	2	2	2	2
4	5	5	4	4.5	4	4	4	4	5	4	3	3	4	3	3	3	5	5	4	5	5	3	4	5	3	4	4	4	3	4	5	4	3.95833	1	3	3	1	2	2	2	3	2	2.25	3	1	1	2	1.75	2
1	1	1	1	1	2	1	1	1.33333	2	3	3	3	2	3	1	2	3	2	3	1	1	3	3	3	2	1	2	1	2	1	3	1	2.125	2	3	3	3	2.75	1	2	3	1	1.75	1	2	2	2	1.75	2.08333
5	5	3	4	4.25	2	3	3	2.66667	3	2	4	2	2	3	3	2	2	2	2	3	4	2	3	4	2	2	2	2	2	3	3	4	2.625	5	4	3	3	3.75	5	3	5	4	4.25	5	3	5	3	4	4
4	4	4	5	4.25	4	4	5	4.33333	1	3	1	2	3	2	1	3	2	2	3	1	2	2	2	1	1	1	3	2	1	3	1	2	1.875	3	5	3	3	3.5	4	5	4	5	4.5	5	3	4	3	3.75	3.91667
5	5	4	4	4.5	3	3	4	3.33333	2	2	2	4	4	4	2	2	3	3	3	2	3	4	3	2	3	3	3	2	4	4	2	4	2.91667	2	3	3	1	2.25	1	1	1	3	1.5	2	2	3	1	2	1.91667
4	5	3	5	4.25	3	4	3	3.33333	3	4	2	4	2	4	2	2	3	4	2	3	3	3	3	4	4	3	3	2	2	4	3	4	3.04167	2	2	2	4	2.5	2	2	4	3	2.75	4	4	2	2	3	2.75
4	3	4	4	3.75	3	3	2	2.66667	4	4	4	2	3	3	3	3	3	4	3	4	4	2	3	3	3	2	2	2	3	2	3	4	3.04167	4	4	4	5	4.25	4	4	5	4	4.25	4	5	5	4	4.5	4.33333
2	2	3	3	2.5	1	1	1	1	2	2	1	1	1	2	2	1	1	2	3	3	1	1	2	2	3	3	3	2	2	3	2	3	2	3	2	3	2	2.5	3	2	4	2	2.75	4	2	2	4	3	2.75
3	1	1	2	1.75	3	2	3	2.66667	2	4	4	2	2	2	3	4	2	3	2	3	4	3	4	2	3	2	2	4	3	3	4	2	2.875	2	2	2	1	1.75	3	3	1	3	2.5	2	3	3	2	2.5	2.25
3	3	1	1	2	2	3	1	2	1	2	1	1	2	2	3	1	3	1	2	1	3	1	1	3	2	1	2	2	2	3	3	1	1.83333	3	1	2	1	1.75	2	2	2	2	2	2	3	2	3	2.5	2.08333
1	2	3	2	2	3	2	1	2	2	1	1	2	2	1	1	3	1	3	2	3	2	2	2	2	2	1	3	2	1	2	1	1	1.79167	2	2	1	3	2	3	1	3	2	2.25	1	2	2	2	1.75	2
2	1	3	2	2	1	2	1	1.33333	3	1	1	3	1	1	2	1	1	2	3	2	2	1	1	2	1	2	2	3	3	3	3	3	1.95833	3	2	1	1	1.75	2	1	3	1	1.75	3	1	2	2	2	1.83333
1	1	1	3	1.5	1	1	1	1	1	2	2	2	3	1	2	2	2	2	1	2	2	1	1	3	1	2	1	3	3	3	3	3	2	2	2	3	3	2.5	3	4	4	2	3.25	4	4	3	3	3.5	3.08333
1	2	2	3	2	3	3	3	3	1	3	1	3	3	1	1	2	3	1	1	3	1	2	2	3	2	2	2	2	2	3	3	1	2	4	2	3	2	2.75	2	2	4	3	2.75	2	3	2	2	2.25	2.58333
2	1	2	3	2	3	2	2	2.33333	3	3	1	3	1	3	2	2	2	3	1	2	1	3	2	1	2	1	2	3	2	1	2	1	1.95833	3	2	1	2	2	1	3	3	1	2	3	2	2	3	2.5	2.16667
2	2	1	3	2	1	1	2	1.33333	3	5	5	3	4	3	3	4	4	4	5	3	4	3	4	4	5	3	5	3	3	4	5	3	3.83333	1	2	1	3	1.75	2	1	2	2	1.75	1	3	3	3	2.5	2
2	1	3	1	1.75	5	3	3	3.66667	5	4	5	4	5	5	5	5	5	4	4	5	5	5	4	5	4	4	5	4	4	4	4	5	4.54167	2	2	2	3	2.25	1	3	1	1	1.5	3	3	2	1	2.25	2
3	1	2	3	2.25	1	3	3	2.33333	4	3	3	4	4	3	3	4	4	3	3	3	3	2	4	3	3	4	2	2	2	4	2	3	3.125	4	4	4	4	4	5	5	4	4	4.5	5	4	4	4	4.25	4.25
2	1	1	1	1.25	4	4	5	4.33333	5	4	4	4	3	5	3	5	3	5	5	5	5	4	4	5	3	4	4	5	4	3	3	4	4.125	5	5	4	4	4.5	4	4	4	4	4	5	5	4	4	4.5	4.33333
3	2	1	2	2	1	1	2	1.33333	1	1	2	1	1	1	2	3	3	2	2	3	3	2	1	3	2	3	2	1	2	3	2	2	2	2	3	2	1	2	3	3	3	3	3	2	3	2	2	2.25	2.41667
2	2	3	1	2	3	3	4	3.33333	3	3	4	3	2	3	2	2	2	4	4	2	4	2	4	4	3	3	4	2	2	3	4	2	2.95833	4	5	3	3	3.75	3	4	5	3	3.75	3	4	3	4	3.5	3.66667
2	2	2	2	2	1	1	3	1.66667	4	5	3	3	4	3	5	3	3	3	3	3	3	5	3	3	5	5	5	3	5	4	4	3	3.75	4	3	4	4	3.75	4	3	5	4	4	3	3	4	4	3.5	3.75
3	1	2	2	2	2	2	2	2	1	3	3	2	3	2	1	1	1	2	2	3	3	2	1	3	3	1	3	3	1	2	1	1	2	2	2	1	1	1.5	1	1	3	3	2	3	2	2	3	2.5	2
1	2	1	1	1.25	1	2	1	1.33333	4	3	3	4	4	3	5	4	5	3	3	5	4	4	4	5	5	5	3	3	3	4	4	5	3.95833	2	1	2	1	1.5	1	2	3	3	2.25	1	3	2	2	2	1.91667
1	2	1	3	1.75	4	2	3	3	4	3	3	5	3	5	5	3	5	5	3	3	5	4	4	5	5	4	5	4	4	4	4	4	4.125	1	1	1	3	1.5	3	2	2	1	2	2	1	2	2	1.75	1.75
1	1	3	3	2	5	4	3	4	3	2	4	3	4	3	2	3	2	3	3	3	4	2	4	3	3	4	2	3	3	4	3	2	3	3	1	3	2	2.25	1	1	2	2	1.5	1	2	1	2	1.5	1.75
3	3	2	2	2.5	3	3	4	3.33333	1	3	3	2	3	2	3	2	3	2	1	3	2	3	2	2	3	2	2	2	3	3	1	3	2.33333	5	5	5	3	4.5	5	3	3	5	4	3	3	3	4	3.25	3.91667
2	3	2	2	2.25	2	2	4	2.66667	2	2	2	1	1	1	2	2	2	3	1	3	3	3	3	1	2	1	2	3	1	2	1	2	1.91667	2	1	3	2	2	1	1	1	3	1.5	3	2	1	1	1.75	1.75
3	1	3	2	2.25	3	1	2	2	3	1	2	3	3	2	2	1	3	1	1	2	1	2	3	3	1	1	2	1	2	3	1	1	1.875	1	2	2	2	1.75	3	1	3	3	2.5	3	1	3	1	2	2.08333
1	2	1	1	1.25	2	4	2	2.66667	3	1	2	1	2	2	3	3	1	1	1	1	3	3	3	2	1	3	1	2	3	3	1	1	1.95833	3	2	3	2	2.5	1	3	3	3	2.5	2	1	3	3	2.25	2.41667
2	2	2	1	1.75	3	2	1	2	2	2	3	3	2	3	2	3	2	1	2	2	3	1	3	3	3	2	3	2	3	3	1	1	2.29167	4	2	2	4	3	3	2	4	4	3.25	4	2	2	3	2.75	3
1	2	3	2	2	1	3	1	1.66667	2	1	1	2	3	1	2	1	1	1	2	1	1	3	1	3	2	1	2	1	2	2	1	2	1.625	2	2	2	1	1.75	2	3	1	2	2	3	2	1	3	2.25	2
1	1	3	3	2	1	2	1	1.33333	5	5	4	5	5	4	5	4	4	4	4	5	4	5	4	4	4	4	4	4	4	4	5	4	4.33333	3	3	2	1	2.25	3	2	3	1	2.25	3	2	2	3	2.5	2.33333
2	2	2	2	2	3	1	2	2	1	3	2	2	1	2	3	2	1	3	3	3	1	3	1	3	2	2	3	1	2	2	2	1	2.04167	2	2	3	3	2.5	1	2	1	1	1.25	2	2	3	3	2.5	2.08333
3	2	1	1	1.75	4	4	2	3.33333	1	1	1	2	2	3	2	2	2	2	2	3	3	3	1	2	3	2	1	2	1	1	3	3	2	2	2	2	3	2.25	1	3	2	3	2.25	3	1	3	1	2	2.16667
1	1	1	1	1	3	5	3	3.66667	3	5	4	5	5	3	3	3	5	5	4	5	4	3	3	5	5	5	5	3	4	4	3	4	4.08333	1	3	3	2	2.25	1	1	1	1	1	3	2	2	3	2.5	1.91667
2	1	3	1	1.75	3	2	3	2.66667	2	2	3	1	2	3	3	2	3	3	3	2	3	1	3	3	1	1	2	1	2	2	3	2	2.20833	1	3	2	2	2	2	3	3	1	2.25	2	1	2	2	1.75	2
2	2	1	2	1.75	1	2	2	1.66667	3	3	2	4	4	4	2	3	4	3	2	4	3	3	2	3	4	2	4	3	3	4	3	4	3.16667	1	1	3	1	1.5	1	3	3	1	2	3	1	2	3	2.25	1.91667
1	3	2	1	1.75	1	1	1	1	1	2	3	3	3	1	2	2	3	1	2	2	1	2	1	1	3	2	3	1	3	3	1	3	2.04167	1	3	2	2	2	2	3	1	1	1.75	3	1	2	2	2	1.91667
2	2	2	1	1.75	4	3	3	3.33333	3	1	3	3	1	2	1	1	1	2	3	1	1	2	1	3	3	3	3	3	2	2	2	2	2.04167	2	1	2	2	1.75	2	1	2	1	1.5	1	1	2	2	1.5	1.58333
3	2	1	2	2	2	4	4	3.33333	4	3	4	4	4	4	3	3	2	4	4	3	2	3	4	4	4	4	2	4	4	4	4	2	3.45833	3	4	3	4	3.5	2	2	2	3	2.25	3	2	3	2	2.5	2.75
2	3	1	1	1.75	1	3	3	2.33333	3	2	3	2	3	3	2	3	4	2	4	2	4	3	2	4	3	4	4	3	2	4	4	4	3.08333	3	3	4	2	3	2	2	2	3	2.25	2	2	4	2	2.5	2.58333
1	1	3	2	1.75	1	3	1	1.66667	2	3	3	1	2	1	3	2	2	2	2	1	1	2	3	1	3	2	2	1	2	1	3	1	1.91667	2	2	2	4	2.5	2	2	2	2	2	2	3	2	3	2.5	2.33333
2	2	2	1	1.75	1	2	3	2	1	1	1	2	1	3	3	3	2	3	2	3	3	1	1	3	2	1	3	2	3	3	1	3	2.125	1	2	2	2	1.75	1	3	1	1	1.5	3	3	2	3	2.75	2
1	1	3	1	1.5	4	4	4	4	4	3	5	4	3	4	3	5	3	5	5	4	5	3	4	5	3	4	4	3	4	4	4	3	3.91667	4	4	4	5	4.25	5	4	4	4	4.25	5	4	4	4	4.25	4.25
2	3	1	1	1.75	1	1	3	1.66667	3	3	4	4	3	5	4	4	4	4	3	4	3	5	3	5	4	3	4	3	3	4	3	4	3.70833	2	3	2	4	2.75	3	4	2	4	3.25	2	4	2	3	2.75	2.91667
1	3	1	1	1.5	4	5	5	4.66667	3	5	5	5	4	4	3	5	5	5	4	5	4	5	4	5	4	4	3	5	3	5	5	4	4.33333	4	4	4	4	4	4	4	5	5	4.5	5	5	5	5	5	4.5
2	3	3	1	2.25	3	2	4	3	2	2	2	1	1	2	1	3	2	2	1	3	3	2	2	3	3	1	2	2	2	1	2	3	2	4	4	2	2	3	2	3	4	2	2.75	2	2	3	3	2.5	2.75
2	2	2	3	2.25	1	1	3	1.66667	3	2	3	2	3	1	3	3	2	3	2	3	1	2	3	2	3	2	1	1	1	2	3	3	2.25	3	5	4	4	4	4	5	4	3	4	5	4	4	3	4	4
1	3	2	2	2	1	3	1	1.66667	3	2	2	2	2	3	2	4	4	3	4	4	2	4	4	4	3	3	2	4	3	3	2	3	3	1	1	3	1	1.5	3	3	2	3	2.75	1	1	1	2	1.25	1.83333
2	2	2	3	2.25	2	2	4	2.66667	2	1	1	1	3	2	1	1	2	1	3	3	3	1	1	2	3	2	2	2	2	2	3	3	1.95833	3	2	4	4	3.25	4	2	3	2	2.75	4	4	3	4	3.75	3.25
3	4	4	3	3.5	4	2	2	2.66667	3	2	3	1	1	2	3	2	2	1	3	2	1	2	3	3	2	1	2	1	3	3	2	2	2.08333	4	5	5	4	4.5	4	4	5	4	4.25	5	4	4	5	4.5	4.41667
1	2	2	1	1.5	1	2	2	1.66667	2	3	3	2	1	1	1	3	2	3	3	1	2	2	3	1	2	3	2	1	2	2	1	1	1.95833	1	2	1	2	1.5	2	3	2	2	2.25	1	3	2	3	2.25	2
4	4	5	4	4.25	5	5	3	4.33333	4	3	4	4	5	3	3	3	4	5	5	5	3	4	4	5	5	4	3	4	3	4	3	3	3.875	5	4	4	4	4.25	4	5	4	4	4.25	5	4	5	4	4.5	4.33333
2	3	3	2	2.5	5	4	4	4.33333	4	2	4	2	4	2	2	3	2	2	4	3	2	2	2	4	2	3	3	2	2	2	2	4	2.66667	4	5	5	5	4.75	4	3	3	4	3.5	5	4	5	3	4.25	4.16667
3	2	3	2	2.5	2	3	2	2.33333	1	1	2	3	2	3	2	3	1	3	3	1	3	1	3	3	3	1	1	2	2	3	2	2	2.125	4	2	3	2	2.75	3	3	4	2	3	4	3	4	4	3.75	3.16667
2	2	3	3	2.5	3	2	3	2.66667	3	1	2	2	1	3	3	3	2	2	3	2	3	3	1	2	1	1	2	2	1	3	2	3	2.125	4	2	2	4	3	3	2	4	3	3	4	2	4	2	3	3
3	3	1	3	2.5	3	5	4	4	3	3	2	3	2	2	4	3	4	2	3	2	2	2	4	2	2	4	4	3	3	3	2	4	2.83333	2	4	2	2	2.5	2	4	4	3	3.25	3	3	3	4	3.25	3
3	1	2	1	1.75	2	2	1	1.66667	1	3	1	2	1	2	3	3	3	2	3	1	2	1	2	1	2	1	1	1	2	3	2	2	1.875	3	1	1	3	2	2	2	1	1	1.5	2	1	1	3	1.75	1.75
3	3	3	4	3.25	2	2	3	2.33333	2	3	4	2	3	4	4	3	2	2	4	2	2	2	4	2	4	3	3	3	3	2	2	3	2.83333	2	2	2	2	2	3	3	1	3	2.5	2	2	1	1	1.5	2
2	1	3	3	2.25	2	2	3	2.33333	3	1	1	3	2	3	2	1	2	1	1	2	1	3	3	1	1	3	3	2	3	2	1	3	2	4	4	4	4	4	4	4	4	5	4.25	5	5	4	4	4.5	4.25
3	1	2	2	2	4	3	4	3.66667	1	2	1	1	1	3	2	1	2	3	1	3	1	2	2	2	2	2	3	2	2	2	1	3	1.875	5	4	4	4	4.25	5	5	4	4	4.5	4	5	5	4	4.5	4.41667
1	2	3	2	2	3	1	1	1.66667	1	3	3	2	1	3	1	2	1	2	1	3	2	3	3	3	3	2	3	1	2	3	2	1	2.125	2	3	3	3	2.75	4	3	3	3	3.25	2	4	4	3	3.25	3.08333
3	1	1	2	1.75	2	2	2	2	1	3	1	3	2	1	2	1	3	2	2	1	3	1	2	3	2	2	1	2	2	1	3	3	1.95833	2	2	3	3	2.5	2	1	1	2	1.5	1	3	2	2	2	2
2	1	1	3	1.75	2	2	2	2	3	1	2	1	3	1	1	2	2	2	3	1	3	3	2	2	3	3	1	2	3	1	3	2	2.08333	3	1	3	1	2	2	2	3	1	2	1	3	2	2	2	2
3	1	1	1	1.5	3	4	2	3	4	3	4	4	4	4	3	2	4	4	4	4	4	3	2	3	2	3	3	4	3	2	4	3	3.33333	2	3	3	3	2.75	3	3	2	3	2.75	1	3	2	1	1.75	2.41667
1	1	2	2	1.5	3	2	1	2	2	1	3	2	1	1	3	3	1	3	3	2	3	3	1	2	1	1	1	1	1	3	2	1	1.875	2	2	1	3	2	1	2	3	2	2	2	3	1	3	2.25	2.08333
1	1	2	2	1.5	2	1	1	1.33333	2	2	2	1	1	2	2	2	3	1	3	1	1	1	2	1	2	2	1	3	1	2	3	3	1.83333	2	3	2	1	2	3	3	3	1	2.5	1	1	1	1	1	1.83333
2	1	2	1	1.5	1	2	3	2	2	1	3	3	1	3	1	1	2	1	2	3	1	2	1	1	2	1	1	3	1	2	3	2	1.79167	3	1	3	2	2.25	2	1	3	1	1.75	2	1	2	1	1.5	1.83333
3	1	1	1	1.5	1	3	3	2.33333	5	3	4	3	3	4	3	4	5	4	5	4	5	4	4	5	5	4	5	5	5	5	5	3	4.25	2	1	2	3	2	3	3	3	1	2.5	3	1	1	1	1.5	2
1	2	1	3	1.75	5	3	4	4	3	3	2	1	1	2	3	2	1	1	2	1	2	3	1	2	2	1	3	1	2	3	2	2	1.91667	1	1	1	1	1	2	3	1	2	2	1	3	3	3	2.5	1.83333
1	2	2	1	1.5	2	3	2	2.33333	5	5	4	4	4	4	5	4	5	5	4	4	4	4	4	5	4	4	4	4	4	4	4	5	4.29167	2	2	4	3	2.75	2	3	4	3	3	2	3	2	2	2.25	2.66667
2	2	1	1	1.5	2	4	2	2.66667	3	3	3	2	3	1	3	3	1	3	1	3	3	3	3	2	1	3	1	3	1	3	3	3	2.41667	1	3	2	1	1.75	2	3	3	1	2.25	3	2	1	1	1.75	1.91667
2	1	1	1	1.25	4	4	5	4.33333	2	3	3	2	4	2	2	3	2	4	3	2	2	2	4	4	2	3	3	4	3	4	2	4	2.875	4	4	5	4	4.25	4	4	4	5	4.25	5	4	4	4	4.25	4.25
1	2	1	1	1.25	3	1	2	2	3	1	1	3	3	1	2	3	3	2	1	3	1	1	3	1	2	2	3	2	3	1	2	2	2.04167	1	3	2	2	2	1	3	2	2	2	2	3	1	3	2.25	2.08333
2	4	4	3	3.25	3	4	2	3	4	4	4	4	5	5	5	4	5	5	5	5	5	4	5	4	5	4	4	4	4	4	4	4	4.41667	3	3	3	4	3.25	3	4	4	4	3.75	4	2	2	4	3	3.33333
3	1	1	3	2	3	1	1	1.66667	3	2	1	1	2	1	2	3	2	2	3	2	2	3	1	1	2	1	3	2	3	3	1	2	2	2	2	3	2	2.25	3	2	1	1	1.75	2	2	3	3	2.5	2.16667
3	2	2	2	2.25	5	5	4	4.66667	3	5	5	3	4	4	3	5	5	5	3	5	5	4	3	4	4	4	4	3	5	4	4	5	4.125	1	1	1	2	1.25	3	3	2	1	2.25	1	2	3	3	2.25	1.91667
2	1	1	3	1.75	2	3	2	2.33333	3	3	2	1	1	3	3	1	3	2	2	1	3	1	1	1	2	2	2	3	1	3	2	3	2.04167	1	2	3	3	2.25	1	2	2	1	1.5	2	1	3	2	2	1.91667
2	2	2	1	1.75	3	4	3	3.33333	2	3	1	1	3	3	3	2	1	2	3	2	3	1	3	3	3	3	3	2	3	3	2	2	2.375	3	1	1	3	2	2	3	3	3	2.75	3	3	3	2	2.75	2.5
2	3	1	1	1.75	2	2	1	1.66667	2	1	1	2	2	3	2	3	3	2	3	3	2	1	1	3	3	1	2	3	3	1	3	2	2.16667	3	4	2	4	3.25	4	4	4	3	3.75	3	4	3	3	3.25	3.41667
1	1	2	1	1.25	2	2	3	2.33333	1	3	3	3	3	3	1	3	1	2	1	1	3	1	3	1	1	3	2	2	1	1	2	2	1.95833	3	2	3	3	2.75	1	1	3	3	2	1	2	3	1	1.75	2.16667
1	1	2	2	1.5	2	3	2	2.33333	2	3	2	1	2	2	1	3	3	2	1	2	1	1	3	3	3	2	2	3	3	3	1	3	2.16667	4	4	3	3	3.5	3	3	4	4	3.5	3	4	5	5	4.25	3.75
3	1	1	1	1.5	3	2	3	2.66667	1	2	1	1	3	1	2	2	2	3	1	2	3	2	3	2	3	3	1	3	3	3	3	1	2.125	3	1	3	2	2.25	3	3	3	2	2.75	2	1	2	3	2	2.33333
1	2	2	3	2	2	2	2	2	1	1	2	1	1	1	3	3	1	2	2	1	2	3	1	1	2	1	1	2	1	3	3	1	1.66667	2	2	1	1	1.5	3	2	1	1	1.75	2	3	2	1	2	1.75
1	2	2	1	1.5	1	1	2	1.33333	2	1	3	2	3	3	2	1	2	3	1	3	1	3	1	3	1	2	1	1	1	1	2	1	1.83333	1	2	3	1	1.75	3	2	3	1	2.25	2	2	1	1	1.5	1.83333
1	1	1	1	1	2	3	2	2.33333	3	4	2	3	3	4	3	3	3	2	3	3	3	3	4	2	4	2	2	4	2	2	3	2	2.875	2	2	3	2	2.25	1	3	1	1	1.5	1	1	3	3	2	1.91667
4	2	3	3	3	2	2	1	1.66667	1	2	1	2	2	2	3	1	1	1	1	2	1	3	3	2	2	3	1	2	3	2	1	1	1.79167	3	1	3	1	2	2	3	1	2	2	3	1	2	3	2.25	2.08333
3	4	3	3	3.25	1	1	2	1.33333	4	4	4	5	4	3	5	4	4	4	4	5	4	3	3	4	3	3	3	4	4	4	4	5	3.91667	1	3	3	1	2	3	3	3	1	2.5	1	3	2	1	1.75	2.08333
3	3	3	4	3.25	3	2	1	2	1	3	2	1	2	3	2	2	3	1	1	2	2	3	1	1	2	3	3	2	2	1	1	2	1.91667	3	2	2	2	2.25	2	3	2	1	2	2	1	1	2	1.5	1.91667
4	4	2	3	3.25	4	4	2	3.33333	3	2	3	2	1	1	3	3	1	1	1	1	2	2	1	1	1	2	2	2	1	2	3	2	1.79167	1	2	3	3	2.25	2	3	1	1	1.75	2	2	1	1	1.5	1.83333
2	4	3	4	3.25	2	3	1	2	3	3	1	1	1	3	3	3	3	3	2	3	2	1	3	2	2	2	3	1	3	1	3	3	2.29167	3	2	2	1	2	3	1	1	2	1.75	1	2	1	3	1.75	1.83333
3	3	3	4	3.25	4	4	3	3.66667	4	4	5	4	4	5	4	5	5	4	4	5	4	5	5	4	4	4	4	4	5	4	4	5	4.375	5	5	5	3	4.5	4	3	3	5	3.75	3	4	3	4	3.5	3.91667
2	4	4	4	3.5	5	4	5	4.66667	1	2	3	1	1	1	2	3	1	2	1	1	2	2	2	3	1	2	3	1	2	3	2	2	1.83333	3	3	5	3	3.5	4	4	3	5	4	5	4	4	3	4	3.83333
3	3	4	4	3.5	3	1	1	1.66667	4	4	3	3	4	3	3	4	4	4	4	4	5	4	5	4	5	5	5	4	5	4	3	3	4	4	2	3	2	2.75	2	2	2	3	2.25	4	2	2	2	2.5	2.5
4	4	4	2	3.5	3	2	3	2.66667	1	1	1	2	1	3	3	2	3	2	3	3	3	1	1	2	1	1	3	2	1	3	1	3	1.95833	1	1	3	3	2	1	2	3	1	1.75	1	1	2	1	1.25	1.66667
3	4	4	3	3.5	4	3	4	3.66667	4	4	3	2	4	3	3	2	4	4	3	2	2	4	2	3	4	4	3	3	3	4	3	2	3.125	4	4	4	4	4	5	4	4	4	4.25	4	5	4	4	4.25	4.16667
4	3	3	4	3.5	2	1	2	1.66667	2	1	1	2	3	3	3	2	2	1	2	1	3	2	3	1	2	2	3	1	3	3	3	1	2.08333	4	4	2	2	3	3	2	4	3	3	3	3	2	4	3	3
5	3	3	3	3.5	3	1	2	2	4	4	2	2	2	2	3	2	3	2	2	4	3	3	2	3	3	2	4	2	3	2	3	4	2.75	5	4	4	4	4.25	4	5	4	5	4.5	4	4	4	5	4.25	4.33333
3	3	5	3	3.5	4	4	5	4.33333	5	4	4	4	4	4	4	4	4	4	5	4	4	5	4	4	4	4	4	4	5	4	4	5	4.20833	4	5	5	4	4.5	5	4	4	4	4.25	4	4	5	4	4.25	4.33333
4	3	3	4	3.5	4	4	4	4	3	4	5	3	3	5	3	4	5	5	5	5	3	3	5	5	4	5	4	5	3	5	3	5	4.16667	4	4	4	5	4.25	5	5	5	4	4.75	5	5	5	4	4.75	4.58333
3	5	4	3	3.75	2	2	4	2.66667	5	5	5	4	4	5	4	5	4	5	5	4	4	4	5	4	4	4	4	4	4	4	4	4	4.33333	4	2	4	4	3.5	3	3	3	4	3.25	4	2	4	2	3	3.25
3	4	4	4	3.75	3	5	4	4	1	3	3	1	3	2	3	3	1	2	2	3	3	2	2	2	1	1	3	2	3	3	2	3	2.25	4	4	4	5	4.25	4	4	5	4	4.25	4	4	5	5	4.5	4.33333
3	4	4	4	3.75	4	5	5	4.66667	3	5	3	3	5	5	4	5	4	5	4	3	4	3	3	4	5	5	4	5	4	5	3	4	4.08333	4	2	3	4	3.25	3	3	4	4	3.5	3	4	2	3	3	3.25
3	4	3	5	3.75	1	3	3	2.33333	5	5	5	3	5	3	4	5	3	3	4	4	5	3	5	4	4	5	3	5	3	3	4	4	4.04167	5	3	5	4	4.25	3	5	5	3	4	3	3	5	5	4	4.08333
3	5	4	4	4	5	4	3	4	3	1	1	3	1	3	2	2	1	2	2	1	1	3	1	2	2	2	1	2	1	2	1	2	1.75	5	5	5	3	4.5	5	4	3	4	4	3	3	3	4	3.25	3.91667
4	4	4	4	4	4	4	4	4	4	3	5	4	3	4	4	3	3	5	3	3	3	4	3	5	3	3	5	4	4	4	4	5	3.79167	4	4	4	4	4	4	5	4	4	4.25	4	5	5	5	4.75	4.33333
4	5	4	4	4.25	4	5	4	4.33333	5	4	4	4	5	4	4	4	5	5	4	5	3	3	3	4	5	5	5	5	5	5	3	4	4.29167	4	3	2	2	2.75	4	3	4	2	3.25	3	2	2	4	2.75	2.91667
3	2	3	3	2.75	3	1	1	1.66667	3	4	3	2	4	4	2	3	4	4	4	3	3	2	2	4	3	3	2	4	4	2	2	4	3.125	2	3	2	2	2.25	2	2	3	3	2.5	2	2	2	1	1.75	2.16667
2	3	3	4	3	5	5	4	4.66667	1	1	1	1	3	1	3	1	3	1	3	2	3	3	2	3	2	2	1	3	3	1	3	2	2.04167	4	4	4	4	4	4	5	4	4	4.25	4	5	5	5	4.75	4.33333
4	2	2	4	3	4	4	5	4.33333	3	4	2	4	4	3	4	4	3	4	4	2	2	2	2	3	4	3	2	4	2	2	3	4	3.08333	4	4	4	5	4.25	5	5	4	4	4.5	4	4	5	5	4.5	4.41667
4	3	2	3	3	5	5	5	5	4	2	3	4	2	3	3	4	2	3	4	3	3	3	4	4	3	4	3	4	2	2	2	4	3.125	4	4	3	3	3.5	5	3	4	3	3.75	3	4	4	5	4	3.75
3	4	2	3	3	5	5	5	5	5	5	4	4	5	4	4	4	4	4	4	4	5	5	4	5	4	4	4	4	5	4	5	4	4.33333	3	4	4	2	3.25	2	3	3	4	3	3	4	3	3	3.25	3.16667
4	3	3	2	3	4	4	4	4	4	4	3	5	3	4	3	3	3	4	5	3	4	4	4	3	3	4	4	4	4	5	4	5	3.83333	4	4	3	4	3.75	5	5	5	3	4.5	5	5	3	3	4	4.08333
4	2	2	4	3	3	3	3	3	3	5	5	3	4	3	4	4	3	3	4	3	5	3	5	4	5	3	4	3	4	5	5	4	3.91667	3	5	3	4	3.75	5	5	3	4	4.25	3	3	5	3	3.5	3.83333
4	2	2	4	3	4	5	4	4.33333	5	5	4	4	5	4	5	4	5	4	4	5	4	5	4	4	4	5	4	4	4	5	4	4	4.375	5	5	5	4	4.75	3	4	4	4	3.75	4	4	5	5	4.5	4.33333
3	4	3	2	3	5	3	4	4	4	5	4	5	5	4	4	5	4	4	4	4	5	5	5	5	5	4	4	4	5	4	4	4	4.41667	5	4	5	5	4.75	3	3	5	3	3.5	5	3	4	3	3.75	4
3	2	3	4	3	3	3	3	3	5	4	4	4	4	5	4	4	5	4	4	4	4	5	4	4	4	5	4	5	4	5	5	4	4.33333	4	5	5	4	4.5	4	4	5	5	4.5	4	5	4	4	4.25	4.41667
2	4	3	3	3	4	4	3	3.66667	4	4	5	4	4	4	4	4	4	4	4	4	5	4	4	4	4	4	5	4	4	4	4	5	4.16667	4	4	4	4	4	5	4	4	5	4.5	4	5	5	4	4.5	4.33333
4	4	2	2	3	4	4	4	4	4	5	5	4	3	5	5	3	5	4	4	3	4	4	4	4	5	5	3	5	3	3	3	4	4.04167	5	4	4	4	4.25	4	4	4	4	4	5	4	5	4	4.5	4.25
[truncated: 53 more columns]
